# Supplementary material for: 3a,11b-Dihy­droxy-3a,11b-dihydro-1H-imidazo[4,5-f][1,10]phenanthroline-2(3H)-thione
Source: Acta Crystallogr Sect E Struct Rep Online. 2011 Dec 21;68(Pt 1):o208. doi: 10.1107/S1600536811053967 (PMC3254542; doi:10.1107/S1600536811053967)
Supplement: Supplementary file 1 [file e-68-0o208-sup1.cif]

##############################################################################
#                                                                            #
# This CIF contains the data in a paper accepted for publication in          #
# Acta Crystallographica Section E. It conforms to the requirements of       #
# Notes for Authors for Acta Crystallographica Section E, and has been       #
# peer reviewed under the auspices of the IUCr Commission on Journals.       #
#                                                                            #
# Full details of the Crystallographic Information File format               #
# are given in the paper "The Crystallographic Information File (CIF):       #
# a New Standard Archive File for Crystallography" by S. R. Hall, F. H.      #
# Allen and I. D. Brown [Acta Cryst. (1991), A47, 655-685].                  #
#                                                                            #
# The current version of the core CIF dictionary is obtainable from          #
# ftp://ftp.iucr.org/pub/cif_core.dic.                                       #
#                                                                            #
# Software is freely available for graphical display of the structure(s)     #
# in this CIF. For information consult the CIF software page                 #
# http://www.iucr.org/resources/cif/software.                                #
#                                                                            #
# This file may be used for bona fide research purposes within the           #
# scientific community so long as proper attribution is given to the journal # 
# article from which it was obtained.                                        #
#                                                                            #
##############################################################################
data_I
_audit_creation_method     SHELXL-97
_chemical_name_systematic
;
2,6-dihydroxy-11,14-diazatetracyclo[11.4.0.0^2,6^.0^7,12^]heptadeca-
1(13),7(12),8,10,14,16-hexaene-4-thione
;
_chemical_name_common
;
3a,11b-Dihydroxy-3a,11b-dihydro-1<i>H</i>-imidazo[4,5-
<i>f</i>][1,10]phenanthroline-2(3<i>H</i>)-thione
;
_chemical_formula_moiety     'C13 H10 N4 O2 S'
_chemical_formula_sum     'C13 H10 N4 O2 S'
_chemical_formula_iupac     'C13 H10 N4 O2 S'
_chemical_formula_weight     286.31
_chemical_melting_point     ?
_symmetry_cell_setting     monoclinic
_symmetry_space_group_name_H-M     'P 21/c'
_symmetry_space_group_name_Hall     '-P 2ybc'
loop_
    _symmetry_equiv_pos_as_xyz
    'x, y, z'
    '-x, y+1/2, -z+1/2'
    '-x, -y, -z'
    'x, -y-1/2, z-1/2'
_cell_length_a     11.259(4)
_cell_length_b     12.815(4)
_cell_length_c     8.565(3)
_cell_angle_alpha     90.00
_cell_angle_beta     100.382(5)
_cell_angle_gamma     90.00
_cell_volume     1215.6(7)
_cell_formula_units_Z     4
_cell_measurement_reflns_used     512
_cell_measurement_theta_min     2.4307
_cell_measurement_theta_max     19.3101
_cell_measurement_temperature     293(2)
_exptl_crystal_description     block
_exptl_crystal_colour     Colorless
_exptl_crystal_size_max     0.18
_exptl_crystal_size_mid     0.14
_exptl_crystal_size_min     0.12
_exptl_crystal_density_diffrn     1.564
_exptl_crystal_density_meas     ?
_exptl_crystal_density_method     'not measured'
_exptl_crystal_F_000     592
_exptl_absorpt_coefficient_mu     0.274
_exptl_absorpt_correction_type     multi-scan
_exptl_absorpt_process_details     '(SADABS; Sheldrick, 1996)'
_exptl_absorpt_correction_T_min     0.9524
_exptl_absorpt_correction_T_max     0.9679
_exptl_special_details     ?
_diffrn_ambient_temperature     293(2)
_diffrn_radiation_type     MoK\a
_diffrn_radiation_wavelength     0.71073
_diffrn_radiation_source     'fine-focus sealed tube'
_diffrn_radiation_monochromator     graphite
_diffrn_measurement_device_type     'Bruker SMART APEXII CCD detector'
_diffrn_measurement_method     'phi and omega scans'
_diffrn_detector_area_resol_mean     ?
_diffrn_reflns_number     9690
_diffrn_reflns_av_R_equivalents     0.1072
_diffrn_reflns_av_sigmaI/netI     0.1345
_diffrn_reflns_theta_min     2.43
_diffrn_reflns_theta_max     28.33
_diffrn_reflns_theta_full     28.33
_diffrn_measured_fraction_theta_max     0.999
_diffrn_measured_fraction_theta_full     0.999
_diffrn_reflns_limit_h_min     -14
_diffrn_reflns_limit_h_max     15
_diffrn_reflns_limit_k_min     -17
_diffrn_reflns_limit_k_max     10
_diffrn_reflns_limit_l_min     -11
_diffrn_reflns_limit_l_max     10
_diffrn_standards_number     ?
_diffrn_standards_interval_count     ?
_diffrn_standards_interval_time     ?
_diffrn_standards_decay_%     ?
_refine_special_details
;
Refinement of <i>F</i>^2^ against ALL reflections. The weighted <i>R</i>-factor
<i>wR</i> and goodness of fit <i>S</i> are based on <i>F</i>^2^, conventional
<i>R</i>-factors <i>R</i> are based on <i>F</i>, with <i>F</i> set to zero for
negative <i>F</i>^2^. The threshold expression of <i>F</i>^2^ >
\s(<i>F</i>^2^) is used only for calculating <i>R</i>-factors(gt) <i>etc</i>.
and is not relevant to the choice of reflections for refinement.
<i>R</i>-factors based on <i>F</i>^2^ are statistically about twice as large
as those based on <i>F</i>, and <i>R</i>- factors based on ALL data will be
even larger.
;
_reflns_number_total     3035
_reflns_number_gt     1325
_reflns_threshold_expression     I>2sigma(I)
_refine_ls_structure_factor_coef     Fsqd
_refine_ls_matrix_type     full
_refine_ls_R_factor_all     0.1623
_refine_ls_R_factor_gt     0.0612
_refine_ls_wR_factor_gt     0.1207
_refine_ls_wR_factor_ref     0.1613
_refine_ls_goodness_of_fit_ref     0.935
_refine_ls_restrained_S_all     0.935
_refine_ls_number_reflns     3035
_refine_ls_number_parameters     191
_refine_ls_number_restraints     0
_refine_ls_hydrogen_treatment     mixed
_refine_ls_weighting_scheme     calc
_refine_ls_weighting_details
                 'calc w=1/[\s^2^(Fo^2^)+(0.0587P)^2^] where P=(Fo^2^+2Fc^2^)/3'
_atom_sites_solution_hydrogens     geom
_atom_sites_solution_primary     direct
_atom_sites_solution_secondary     difmap
_refine_ls_shift/su_max     0.000
_refine_ls_shift/su_mean     0.000
_refine_diff_density_max     0.376
_refine_diff_density_min     -0.300
_refine_ls_extinction_method     none
_refine_ls_extinction_coef     ?
loop_
    _atom_type_symbol
    _atom_type_description
    _atom_type_scat_dispersion_real
    _atom_type_scat_dispersion_imag
    _atom_type_scat_source
    'C' 'C' 0.0033 0.0016
                         'International Tables Vol C Tables 4.2.6.8 and 6.1.1.4'
    'H' 'H' 0.0000 0.0000
                         'International Tables Vol C Tables 4.2.6.8 and 6.1.1.4'
    'N' 'N' 0.0061 0.0033
                         'International Tables Vol C Tables 4.2.6.8 and 6.1.1.4'
    'O' 'O' 0.0106 0.0060
                         'International Tables Vol C Tables 4.2.6.8 and 6.1.1.4'
    'S' 'S' 0.1246 0.1234
                         'International Tables Vol C Tables 4.2.6.8 and 6.1.1.4'
_computing_data_collection     'APEX2 (Bruker, 2004)'
_computing_cell_refinement     'SAINT (Bruker, 2004)'
_computing_data_reduction     'SAINT (Bruker, 2004)'
_computing_structure_solution     'SHELXS97 (Sheldrick, 2008)'
_computing_structure_refinement     'SHELXL97 (Sheldrick, 2008)'
_computing_molecular_graphics     'SHELXTL (Sheldrick, 2008)'
_computing_publication_material     'publCIF (Westrip, 2010)'
loop_
    _atom_site_type_symbol
    _atom_site_label
    _atom_site_fract_x
    _atom_site_fract_y
    _atom_site_fract_z
    _atom_site_U_iso_or_equiv
    _atom_site_adp_type
    _atom_site_calc_flag
    _atom_site_refinement_flags
    _atom_site_occupancy
    _atom_site_symmetry_multiplicity
    _atom_site_disorder_assembly
    _atom_site_disorder_group
    S S1 0.41534(9) 0.63611(8) 0.62203(12) 0.0424(3) Uani d . 1 1 . .
    O O1 0.1477(2) 0.70072(19) 0.1051(3) 0.0370(7) Uani d . 1 1 . .
    H H1O 0.0819 0.6850 0.0525 0.055 Uiso calc R 1 1 . .
    O O2 0.3623(2) 0.6130(2) 0.0847(3) 0.0452(7) Uani d . 1 1 . .
    H H2O 0.3702 0.6733 0.1168 0.068 Uiso calc R 1 1 . .
    N N1 -0.0346(3) 0.3969(2) 0.1943(4) 0.0387(8) Uani d . 1 1 . .
    N N2 0.1205(3) 0.3145(2) 0.0259(4) 0.0378(8) Uani d . 1 1 . .
    N N3 0.2442(3) 0.6720(3) 0.3648(4) 0.0351(8) Uani d . 1 1 . .
    N N4 0.3596(3) 0.5401(3) 0.3380(4) 0.0412(9) Uani d . 1 1 . .
    C C5 0.0627(3) 0.4558(3) 0.1826(4) 0.0301(8) Uani d . 1 1 . .
    C C9 0.1854(3) 0.6227(3) 0.2162(4) 0.0302(8) Uani d . 1 1 . .
    C C4 0.0789(3) 0.5553(3) 0.2417(4) 0.0269(8) Uani d . 1 1 . .
    C C7 0.2619(3) 0.4546(3) 0.0946(4) 0.0310(9) Uani d . 1 1 . .
    C C6 0.1524(3) 0.4060(3) 0.0979(4) 0.0305(9) Uani d . 1 1 . .
    C C8 0.2935(3) 0.5569(3) 0.1767(4) 0.0337(9) Uani d . 1 1 . .
    C C3 -0.0097(3) 0.5981(3) 0.3175(4) 0.0357(9) Uani d . 1 1 . .
    H H3 -0.0016 0.6652 0.3591 0.043 Uiso calc R 1 1 . .
    C C13 0.3384(3) 0.6167(3) 0.4379(4) 0.0326(9) Uani d . 1 1 . .
    C C10 0.3448(3) 0.4034(3) 0.0190(5) 0.0447(11) Uani d . 1 1 . .
    H H10 0.4196 0.4331 0.0152 0.054 Uiso calc R 1 1 . .
    C C2 -0.1093(3) 0.5385(3) 0.3291(4) 0.0405(10) Uani d . 1 1 . .
    H H2A -0.1703 0.5651 0.3777 0.049 Uiso calc R 1 1 . .
    C C1 -0.1175(3) 0.4392(3) 0.2681(5) 0.0428(10) Uani d . 1 1 . .
    H H1A -0.1846 0.3992 0.2788 0.051 Uiso calc R 1 1 . .
    C C12 0.2019(4) 0.2682(3) -0.0466(5) 0.0458(11) Uani d . 1 1 . .
    H H12 0.1808 0.2051 -0.0978 0.055 Uiso calc R 1 1 . .
    C C11 0.3136(4) 0.3072(3) -0.0505(5) 0.0503(11) Uani d . 1 1 . .
    H H11 0.3680 0.2701 -0.0988 0.060 Uiso calc R 1 1 . .
    H H4N 0.428(3) 0.503(3) 0.356(4) 0.043(11) Uiso d . 1 1 . .
    H H3N 0.203(3) 0.717(3) 0.421(4) 0.047(12) Uiso d . 1 1 . .
loop_
    _atom_site_aniso_label
    _atom_site_aniso_U_11
    _atom_site_aniso_U_22
    _atom_site_aniso_U_33
    _atom_site_aniso_U_12
    _atom_site_aniso_U_13
    _atom_site_aniso_U_23
    S1 0.0378(5) 0.0448(7) 0.0423(6) 0.0060(5) 0.0008(4) -0.0064(5)
    O1 0.0349(14) 0.0285(16) 0.0458(16) -0.0037(12) 0.0027(12) 0.0078(13)
    O2 0.0439(16) 0.0358(17) 0.0624(19) -0.0067(14) 0.0269(14) -0.0091(14)
    N1 0.0371(18) 0.032(2) 0.049(2) -0.0024(15) 0.0144(16) 0.0008(15)
    N2 0.0457(19) 0.0283(19) 0.0409(19) -0.0063(15) 0.0117(15) -0.0059(15)
    N3 0.0282(17) 0.035(2) 0.0402(19) 0.0029(15) 0.0013(14) -0.0086(16)
    N4 0.0374(19) 0.039(2) 0.043(2) 0.0132(17) -0.0035(16) -0.0121(17)
    C5 0.0320(19) 0.027(2) 0.0303(19) -0.0002(17) 0.0027(15) 0.0040(17)
    C9 0.0324(19) 0.025(2) 0.0322(19) 0.0015(16) 0.0043(16) 0.0023(17)
    C4 0.0304(19) 0.022(2) 0.0281(19) 0.0016(16) 0.0040(15) 0.0004(16)
    C7 0.031(2) 0.028(2) 0.033(2) -0.0005(16) 0.0037(16) -0.0034(17)
    C6 0.034(2) 0.029(2) 0.0282(19) 0.0040(17) 0.0030(16) 0.0005(16)
    C8 0.0274(19) 0.036(2) 0.038(2) 0.0007(17) 0.0055(16) -0.0004(19)
    C3 0.037(2) 0.029(2) 0.042(2) 0.0031(17) 0.0081(17) -0.0049(18)
    C13 0.0277(19) 0.029(2) 0.041(2) -0.0016(16) 0.0061(17) -0.0037(18)
    C10 0.037(2) 0.044(3) 0.056(3) -0.0013(19) 0.016(2) -0.011(2)
    C2 0.032(2) 0.040(3) 0.051(3) 0.0043(19) 0.0135(18) 0.002(2)
    C1 0.038(2) 0.039(3) 0.054(3) -0.0058(19) 0.0148(19) 0.009(2)
    C12 0.061(3) 0.032(3) 0.047(2) -0.001(2) 0.016(2) -0.008(2)
    C11 0.053(3) 0.040(3) 0.062(3) 0.005(2) 0.019(2) -0.014(2)
_geom_special_details
;
All e.s.d.'s (except the e.s.d. in the dihedral angle between two l.s. planes)
are estimated using the full covariance matrix. The cell e.s.d.'s are taken
into account individually in the estimation of e.s.d.'s in distances, angles
and torsion angles; correlations between e.s.d.'s in cell parameters are only
used when they are defined by crystal symmetry. An approximate (isotropic)
treatment of cell e.s.d.'s is used for estimating e.s.d.'s involving l.s.
planes.
;
loop_
    _geom_bond_atom_site_label_1
    _geom_bond_atom_site_label_2
    _geom_bond_site_symmetry_2
    _geom_bond_distance
    _geom_bond_publ_flag
    S1 C13 . 1.676(4) ?
    O1 C9 . 1.393(4) ?
    O1 H1O . 0.8200 ?
    O2 C8 . 1.399(4) ?
    O2 H2O . 0.8200 ?
    N1 C1 . 1.333(4) ?
    N1 C5 . 1.349(4) ?
    N2 C12 . 1.335(5) ?
    N2 C6 . 1.343(4) ?
    N3 C13 . 1.334(4) ?
    N3 C9 . 1.467(4) ?
    N3 H3N . 0.93(4) ?
    N4 C13 . 1.351(4) ?
    N4 C8 . 1.463(5) ?
    N4 H4N . 0.90(4) ?
    C5 C4 . 1.372(5) ?
    C5 C6 . 1.489(5) ?
    C9 C4 . 1.524(5) ?
    C9 C8 . 1.568(5) ?
    C4 C3 . 1.397(5) ?
    C7 C6 . 1.387(5) ?
    C7 C10 . 1.392(5) ?
    C7 C8 . 1.499(5) ?
    C3 C2 . 1.375(5) ?
    C3 H3 . 0.9300 ?
    C10 C11 . 1.386(5) ?
    C10 H10 . 0.9300 ?
    C2 C1 . 1.372(5) ?
    C2 H2A . 0.9300 ?
    C1 H1A . 0.9300 ?
    C12 C11 . 1.360(5) ?
    C12 H12 . 0.9300 ?
    C11 H11 . 0.9300 ?
loop_
    _geom_angle_atom_site_label_1
    _geom_angle_atom_site_label_2
    _geom_angle_atom_site_label_3
    _geom_angle_site_symmetry_1
    _geom_angle_site_symmetry_3
    _geom_angle
    _geom_angle_publ_flag
    C9 O1 H1O . . 109.5 ?
    C8 O2 H2O . . 109.5 ?
    C1 N1 C5 . . 117.1(3) ?
    C12 N2 C6 . . 116.9(3) ?
    C13 N3 C9 . . 112.0(3) ?
    C13 N3 H3N . . 121(2) ?
    C9 N3 H3N . . 122(2) ?
    C13 N4 C8 . . 111.9(3) ?
    C13 N4 H4N . . 122(2) ?
    C8 N4 H4N . . 121(2) ?
    N1 C5 C4 . . 123.3(3) ?
    N1 C5 C6 . . 115.3(3) ?
    C4 C5 C6 . . 121.4(3) ?
    O1 C9 N3 . . 108.6(3) ?
    O1 C9 C4 . . 110.7(3) ?
    N3 C9 C4 . . 111.3(3) ?
    O1 C9 C8 . . 113.0(3) ?
    N3 C9 C8 . . 99.9(3) ?
    C4 C9 C8 . . 112.8(3) ?
    C5 C4 C3 . . 118.5(3) ?
    C5 C4 C9 . . 122.0(3) ?
    C3 C4 C9 . . 119.4(3) ?
    C6 C7 C10 . . 118.1(3) ?
    C6 C7 C8 . . 121.3(3) ?
    C10 C7 C8 . . 120.5(3) ?
    N2 C6 C7 . . 123.2(3) ?
    N2 C6 C5 . . 116.7(3) ?
    C7 C6 C5 . . 120.1(3) ?
    O2 C8 N4 . . 111.6(3) ?
    O2 C8 C7 . . 107.0(3) ?
    N4 C8 C7 . . 110.6(3) ?
    O2 C8 C9 . . 112.1(3) ?
    N4 C8 C9 . . 99.1(3) ?
    C7 C8 C9 . . 116.4(3) ?
    C2 C3 C4 . . 118.4(3) ?
    C2 C3 H3 . . 120.8 ?
    C4 C3 H3 . . 120.8 ?
    N3 C13 N4 . . 107.8(3) ?
    N3 C13 S1 . . 126.6(3) ?
    N4 C13 S1 . . 125.7(3) ?
    C11 C10 C7 . . 118.7(4) ?
    C11 C10 H10 . . 120.7 ?
    C7 C10 H10 . . 120.7 ?
    C1 C2 C3 . . 119.2(4) ?
    C1 C2 H2A . . 120.4 ?
    C3 C2 H2A . . 120.4 ?
    N1 C1 C2 . . 123.5(4) ?
    N1 C1 H1A . . 118.2 ?
    C2 C1 H1A . . 118.2 ?
    N2 C12 C11 . . 124.3(4) ?
    N2 C12 H12 . . 117.8 ?
    C11 C12 H12 . . 117.8 ?
    C12 C11 C10 . . 118.7(4) ?
    C12 C11 H11 . . 120.6 ?
    C10 C11 H11 . . 120.6 ?
loop_
    _geom_torsion_atom_site_label_1
    _geom_torsion_atom_site_label_2
    _geom_torsion_atom_site_label_3
    _geom_torsion_atom_site_label_4
    _geom_torsion_site_symmetry_1
    _geom_torsion_site_symmetry_2
    _geom_torsion_site_symmetry_3
    _geom_torsion_site_symmetry_4
    _geom_torsion
    _geom_torsion_publ_flag
    C1 N1 C5 C4 . . . . -0.3(5) ?
    C1 N1 C5 C6 . . . . -179.4(3) ?
    C13 N3 C9 O1 . . . . -142.9(3) ?
    C13 N3 C9 C4 . . . . 95.0(3) ?
    C13 N3 C9 C8 . . . . -24.4(4) ?
    N1 C5 C4 C3 . . . . -0.1(5) ?
    C6 C5 C4 C3 . . . . 178.9(3) ?
    N1 C5 C4 C9 . . . . -175.5(3) ?
    C6 C5 C4 C9 . . . . 3.5(5) ?
    O1 C9 C4 C5 . . . . 106.4(4) ?
    N3 C9 C4 C5 . . . . -132.8(3) ?
    C8 C9 C4 C5 . . . . -21.4(4) ?
    O1 C9 C4 C3 . . . . -69.0(4) ?
    N3 C9 C4 C3 . . . . 51.9(4) ?
    C8 C9 C4 C3 . . . . 163.2(3) ?
    C12 N2 C6 C7 . . . . 2.5(5) ?
    C12 N2 C6 C5 . . . . -178.3(3) ?
    C10 C7 C6 N2 . . . . -3.1(5) ?
    C8 C7 C6 N2 . . . . 179.9(3) ?
    C10 C7 C6 C5 . . . . 177.7(3) ?
    C8 C7 C6 C5 . . . . 0.7(5) ?
    N1 C5 C6 N2 . . . . 8.0(5) ?
    C4 C5 C6 N2 . . . . -171.1(3) ?
    N1 C5 C6 C7 . . . . -172.7(3) ?
    C4 C5 C6 C7 . . . . 8.1(5) ?
    C13 N4 C8 O2 . . . . 91.6(4) ?
    C13 N4 C8 C7 . . . . -149.3(3) ?
    C13 N4 C8 C9 . . . . -26.5(4) ?
    C6 C7 C8 O2 . . . . -145.7(3) ?
    C10 C7 C8 O2 . . . . 37.4(4) ?
    C6 C7 C8 N4 . . . . 92.5(4) ?
    C10 C7 C8 N4 . . . . -84.4(4) ?
    C6 C7 C8 C9 . . . . -19.5(5) ?
    C10 C7 C8 C9 . . . . 163.6(3) ?
    O1 C9 C8 O2 . . . . 25.6(4) ?
    N3 C9 C8 O2 . . . . -89.6(3) ?
    C4 C9 C8 O2 . . . . 152.1(3) ?
    O1 C9 C8 N4 . . . . 143.4(3) ?
    N3 C9 C8 N4 . . . . 28.3(3) ?
    C4 C9 C8 N4 . . . . -90.0(3) ?
    O1 C9 C8 C7 . . . . -98.1(4) ?
    N3 C9 C8 C7 . . . . 146.8(3) ?
    C4 C9 C8 C7 . . . . 28.5(4) ?
    C5 C4 C3 C2 . . . . -0.1(5) ?
    C9 C4 C3 C2 . . . . 175.4(3) ?
    C9 N3 C13 N4 . . . . 8.9(4) ?
    C9 N3 C13 S1 . . . . -169.8(3) ?
    C8 N4 C13 N3 . . . . 12.8(4) ?
    C8 N4 C13 S1 . . . . -168.6(3) ?
    C6 C7 C10 C11 . . . . 0.7(6) ?
    C8 C7 C10 C11 . . . . 177.7(4) ?
    C4 C3 C2 C1 . . . . 0.8(5) ?
    C5 N1 C1 C2 . . . . 1.1(6) ?
    C3 C2 C1 N1 . . . . -1.3(6) ?
    C6 N2 C12 C11 . . . . 0.6(6) ?
    N2 C12 C11 C10 . . . . -2.8(6) ?
    C7 C10 C11 C12 . . . . 2.1(6) ?
loop_
    _geom_hbond_atom_site_label_D
    _geom_hbond_atom_site_label_H
    _geom_hbond_atom_site_label_A
    _geom_hbond_site_symmetry_A
    _geom_hbond_distance_DH
    _geom_hbond_distance_HA
    _geom_hbond_distance_DA
    _geom_hbond_angle_DHA
    N3 H3N O1 4_576 0.93(4) 2.08(4) 2.980(4) 162(3)
    O2 H2O S1 4_575 0.82 2.49 3.276(3) 159.9
    N4 H4N S1 3_666 0.90(4) 2.48(4) 3.365(4) 166(3)
    O1 H1O N1 3_565 0.82 2.33 2.930(4) 130.1
    O1 H1O N2 3_565 0.82 2.26 3.032(4) 158.0
data_global
_journal_date_recd_electronic     2011-12-14
_journal_date_accepted     2011-12-15
_journal_name_full     'Acta Crystallographica, Section E'
_journal_year     2012
_journal_volume     68
_journal_issue      1
_journal_page_first     o208
_journal_page_last     o208
_journal_paper_category     QO
_journal_paper_doi     10.1107/S1600536811053967
_journal_coeditor_code     BQ2329
_publ_contact_author_name     'Hou, Yan-jun'
_publ_contact_author_address
;
College of Chemistry and Materials Science
Heilongjiang University
Harbin 150080
People's Republic of China
;
_publ_contact_author_email     'hljuhouyanjun@163.com'
_publ_contact_author_fax     '(86)451 8660 9135'
_publ_contact_author_phone     '(86)451 8660 9135'
_publ_section_title
;\
3a,11b-Dihydroxy-3a,11b-dihydro-1<i>H</i>-imidazo[4,5-<i>f</i>][1,10]\
phenanthroline-2(3<i>H</i>)-thione
;
loop_
    _publ_author_name
    _publ_author_footnote
    _publ_author_address
    'Wang, Hua' .
;
College of Chemistry and Materials Science
Heilongjiang University
Harbin 150080
People's Republic of China
;
    'Mei, Peng' .
;
College of Chemistry and Materials Science
Heilongjiang University
Harbin 150080
People's Republic of China
;
    'Chu, Wen-Yi' .
;
College of Chemistry and Materials Science
Heilongjiang University
Harbin 150080
People's Republic of China
;
    'Sun, Zhi-Zhong' .
;
College of Chemistry and Materials Science
Heilongjiang University
Harbin 150080
People's Republic of China
;
    'Hou, Yan-Jun' .
;
College of Chemistry and Materials Science
Heilongjiang University
Harbin 150080
People's Republic of China
;
