# Supplementary material for: 3a,11b-Dihy­droxy-3a,11b-dihydro-1H-imidazo[4,5-f][1,10]phenanthroline-2(3H)-thione
Source: Acta Crystallogr Sect E Struct Rep Online. 2011 Dec 21;68(Pt 1):o208. doi: 10.1107/S1600536811053967 (PMC3254542; doi:10.1107/S1600536811053967)
Supplement: Supplementary file 3 [file e-68-0o208-Isup3.hkl]

# 
# h,k,l, Fc-squared, Fo-squared, sigma(Fo-squared) and status flag 
# 
data_I
_shelx_title ' HDSG_0m in P21/c' 
_shelx_refln_list_code          4 
_shelx_F_calc_maximum      144.41 
_exptl_crystal_F_000       592.00 
_reflns_d_resolution_high  0.7489 
 
loop_ 
 _symmetry_equiv_pos_as_xyz 
 'x, y, z' 
 '-x, y+1/2, -z+1/2' 
 '-x, -y, -z' 
 'x, -y-1/2, z-1/2' 
 
_cell_length_a    11.2590 
_cell_length_b    12.8150 
_cell_length_c     8.5650 
_cell_angle_alpha  90.000 
_cell_angle_beta  100.382 
_cell_angle_gamma  90.000 
 
_shelx_F_squared_multiplier     1.000 
 
loop_ 
 _refln_index_h 
 _refln_index_k 
 _refln_index_l 
 _refln_F_squared_calc 
 _refln_F_squared_meas 
 _refln_F_squared_sigma 
 _refln_observed_status 
   2   0   0     2104.05     1972.36     45.31 o 
   3   0   0     1742.87     1856.97     63.85 o 
   4   0   0     9114.45     8942.61    219.29 o 
   5   0   0      284.16      255.95     26.83 o 
   6   0   0        1.43        3.86     12.29 o 
   7   0   0      196.35      232.18     31.87 o 
   8   0   0       76.23       69.20     23.87 o 
   9   0   0       39.72       53.41     25.67 o 
  10   0   0       40.87       22.24     22.40 o 
  11   0   0       36.75       60.08     35.68 o 
  12   0   0      178.60      274.16     72.91 o 
  13   0   0      178.91      233.40     91.87 o 
  14   0   0       35.97       54.61     36.97 o 
   1   1   0     2351.25     2108.69     55.05 o 
   2   1   0     2013.99     1991.25     35.28 o 
   3   1   0     1625.14     1597.90     33.40 o 
   4   1   0      779.42      731.17     22.60 o 
   5   1   0      117.81      125.31     12.63 o 
   6   1   0      349.42      347.26     24.30 o 
   7   1   0      140.80      127.41     17.57 o 
   8   1   0      351.97      351.24     29.40 o 
   9   1   0        0.29       -0.61     12.33 o 
  10   1   0       18.08       22.00     15.76 o 
  11   1   0      155.74      168.48     22.65 o 
  12   1   0        0.23      -15.39     15.39 o 
  13   1   0       21.17       18.25     20.42 o 
  14   1   0        5.98       -2.22     20.78 o 
   0   2   0     3011.79     2871.44    107.29 o 
   1   2   0      406.08      384.51     12.52 o 
   2   2   0     1477.42     1402.50     25.78 o 
   3   2   0     3429.39     3283.63     52.96 o 
   4   2   0      121.37      123.31     10.13 o 
   5   2   0      774.72      897.14     25.58 o 
   6   2   0      161.25      202.64     16.10 o 
   7   2   0      229.74      208.02     21.05 o 
   8   2   0       11.22       -4.26      9.15 o 
   9   2   0       28.88       22.44     12.71 o 
  10   2   0        4.47       -1.91     12.08 o 
  11   2   0      201.07      266.75     27.87 o 
  12   2   0        3.41       -3.29     14.67 o 
  13   2   0       13.73        7.54     20.40 o 
  14   2   0        6.13       29.25     24.26 o 
   1   3   0     4048.96     3808.76     78.97 o 
   2   3   0     3322.33     3264.45     55.56 o 
   3   3   0     1152.99     1279.33     29.92 o 
   4   3   0       53.95       54.08      9.14 o 
   5   3   0       15.45       20.92      6.84 o 
   6   3   0      668.09      750.06     27.09 o 
   7   3   0        3.13       -2.03      7.33 o 
   8   3   0       29.25       23.34     10.05 o 
   9   3   0      427.83      444.39     31.20 o 
  10   3   0       21.00       20.73     14.25 o 
  11   3   0      145.63      148.75     21.95 o 
  12   3   0       46.47       29.39     16.88 o 
  13   3   0        2.03       19.69     20.42 o 
  14   3   0       14.16       19.27     20.73 o 
   0   4   0     8800.48     9151.48    321.72 o 
   1   4   0     1330.16     1221.31     37.23 o 
   2   4   0      787.80      713.53     23.83 o 
   3   4   0     1798.56     1767.38     41.22 o 
   4   4   0      404.78      370.57     18.67 o 
   5   4   0     2453.60     2528.02     50.40 o 
   6   4   0       58.48       81.64     11.59 o 
   7   4   0      164.85      177.20     17.44 o 
   8   4   0       12.35       18.24      9.67 o 
   9   4   0       10.97       17.10     11.16 o 
  10   4   0        0.04       11.99     12.84 o 
  11   4   0       60.07       45.23     16.88 o 
  12   4   0      250.21      288.66     36.62 o 
  13   4   0       88.34       73.50     22.14 o 
  14   4   0        0.01      -22.79     34.48 o 
   1   5   0     2241.80     2187.94     49.03 o 
   2   5   0      357.91      303.54     27.88 o 
   3   5   0       44.51       24.89      6.73 o 
   4   5   0     1805.11     1791.14     41.54 o 
   5   5   0      864.28      953.94     38.22 o 
   6   5   0      456.21      467.28     25.36 o 
   7   5   0       51.34       50.40     13.68 o 
   8   5   0      203.50      227.76     20.30 o 
   9   5   0       77.78       64.50     16.09 o 
  10   5   0       99.54       73.74     17.55 o 
  11   5   0      211.49      225.35     28.70 o 
  12   5   0        4.49       38.37     20.31 o 
  13   5   0      124.95       87.65     30.76 o 
  14   5   0      115.00      162.69     56.91 o 
   0   6   0      802.21     1142.07     76.76 o 
   1   6   0      709.33      671.64     28.36 o 
   2   6   0       47.39       45.43      9.58 o 
   3   6   0      417.64      419.54     22.13 o 
   4   6   0        2.30       -5.67      6.08 o 
   5   6   0       18.58       40.12     14.99 o 
   6   6   0      780.46      768.86     32.14 o 
   7   6   0      144.49      164.46     18.08 o 
   8   6   0        1.53        3.27     10.26 o 
   9   6   0       20.31       12.37     16.65 o 
  10   6   0        0.13        4.35     17.95 o 
  11   6   0      100.90       67.40     26.01 o 
  12   6   0       31.16       41.47     25.29 o 
  13   6   0        2.17       -0.42     23.25 o 
   1   7   0       45.94       56.61     10.45 o 
   2   7   0       41.00       27.57     12.26 o 
   3   7   0      622.82      608.82     29.74 o 
   4   7   0      225.29      210.43     20.23 o 
   5   7   0       52.16       34.16     12.20 o 
   6   7   0       17.20       48.79     16.55 o 
   7   7   0        0.04        0.18     11.72 o 
   8   7   0        6.78       -4.49     13.25 o 
   9   7   0       63.43       71.57     22.91 o 
  10   7   0       15.88       26.86     20.02 o 
  11   7   0       33.73       30.54     22.24 o 
  12   7   0       30.08       47.89     27.47 o 
  13   7   0       17.44       47.85     26.29 o 
   0   8   0      248.75      393.55     58.05 o 
   1   8   0     1896.19     2044.77     87.76 o 
   2   8   0      284.62      285.07     21.51 o 
   3   8   0      186.33      194.69     19.96 o 
   4   8   0        1.23       -5.44      9.46 o 
   5   8   0     2668.88     2605.65     70.68 o 
   6   8   0       65.74       59.40     18.85 o 
   7   8   0       27.06       33.61     18.10 o 
   8   8   0      181.61      124.04     26.52 o 
   9   8   0        3.56        8.90     16.82 o 
  10   8   0       24.61       48.39     24.72 o 
  11   8   0        5.64       -1.91     20.32 o 
  12   8   0       62.01       71.83     29.49 o 
  13   8   0      115.80       97.53     32.33 o 
   1   9   0      267.46      336.26     43.66 o 
   2   9   0     1521.08     1450.84     88.46 o 
   3   9   0      406.27      393.08     35.98 o 
   4   9   0      145.25      172.21     29.39 o 
   5   9   0      133.14      133.44     19.83 o 
   6   9   0        5.60       -4.63     11.32 o 
   7   9   0       10.68        7.30     15.12 o 
   8   9   0       24.73        2.57     18.03 o 
   9   9   0      123.76       99.03     44.42 o 
  10   9   0      105.94       70.44     38.01 o 
  11   9   0       18.08        2.15     22.84 o 
  12   9   0        8.49       19.50     25.95 o 
   0  10   0        0.03       10.54     16.05 o 
   1  10   0      174.14      187.82     27.26 o 
   2  10   0        2.59       20.99     15.65 o 
   3  10   0        9.60       -1.77     13.07 o 
   4  10   0       24.57        0.72     14.18 o 
   5  10   0       39.79       24.09     16.65 o 
   6  10   0     1710.16     1574.49     92.62 o 
   7  10   0       25.68       32.21     24.23 o 
   8  10   0       77.02       90.21     24.48 o 
   9  10   0       17.77       13.50     20.36 o 
  10  10   0       98.15      117.08     31.07 o 
  11  10   0       10.17       -1.71     23.66 o 
  12  10   0        2.87      -15.54     30.41 o 
   1  11   0       28.87       25.88     17.74 o 
   2  11   0       49.96        9.67     34.13 o 
   3  11   0        9.88       -6.85     14.72 o 
   4  11   0       66.91       64.98     20.61 o 
   5  11   0      207.42      276.15     35.33 o 
   6  11   0      256.60      229.93     41.72 o 
   7  11   0      127.51      118.83     35.00 o 
   8  11   0        3.73       16.72     25.95 o 
   9  11   0       42.17       33.02     42.50 o 
  10  11   0        6.12       36.40     33.44 o 
  11  11   0       12.83       15.75     31.89 o 
   0  12   0     1172.97     1135.18     80.28 o 
   1  12   0       27.41       24.82     18.71 o 
   2  12   0        1.51      -18.50     18.50 o 
   3  12   0       22.06       40.65     21.11 o 
   4  12   0      328.31      334.31     40.33 o 
   5  12   0        1.35       -9.66     21.73 o 
   6  12   0       21.15       11.26     22.20 o 
   7  12   0        1.21        6.48     27.11 o 
   8  12   0       28.14       12.30     29.50 o 
   9  12   0       31.01       71.70     51.10 o 
  10  12   0        0.92       35.57     35.01 o 
   1  13   0      292.68      298.08     33.35 o 
   2  13   0        0.60      -11.92     19.44 o 
   3  13   0      415.05      495.18     68.35 o 
   4  13   0       72.43       65.49     32.37 o 
   5  13   0      132.21      154.65     41.51 o 
   6  13   0       70.06      -15.76     24.24 o 
   7  13   0        3.03       -5.32     29.03 o 
   8  13   0       33.99       84.17     37.40 o 
   9  13   0       81.05       -8.57     39.63 o 
   0  14   0      321.16      299.63     50.44 o 
   1  14   0      124.92      104.12     26.24 o 
   2  14   0       17.72       43.81     25.32 o 
   3  14   0      138.20      193.73     58.59 o 
   4  14   0        1.09      -20.28     40.43 o 
   5  14   0       19.93       51.66     33.29 o 
   6  14   0       71.94       98.57     63.84 o 
   7  14   0       98.85      108.19     65.22 o 
   8  14   0       79.57       87.00     55.44 o 
   1  15   0       51.04       47.96     24.09 o 
   2  15   0       13.73       19.17     22.56 o 
   3  15   0        1.03        1.68     32.47 o 
   4  15   0        2.03        7.63     48.58 o 
   5  15   0       69.47       49.60     53.65 o 
   6  15   0       57.79       94.05     61.70 o 
   7  15   0       30.02       23.97     52.08 o 
   0  16   0       47.06       45.70     54.09 o 
   1  16   0       11.39       20.01     30.41 o 
   2  16   0       19.75       44.58     50.37 o 
   3  16   0        7.72      -27.20     49.64 o 
   4  16   0       42.34      108.82     60.68 o 
   5  16   0       21.00       96.11     68.33 o 
   1  17   0       18.60       30.01     60.74 o 
 -14   1   1       40.25       54.51     25.73 o 
 -13   1   1       29.53       42.73     21.90 o 
 -12   1   1      168.48      201.32     47.49 o 
 -11   1   1      111.46      104.01     25.29 o 
 -10   1   1     1847.28     1900.92     64.69 o 
  -9   1   1       71.95       51.97     14.29 o 
  -8   1   1      124.70      171.90     19.03 o 
  -7   1   1       20.63       36.42     10.85 o 
  -6   1   1     1083.15     1036.14     47.68 o 
  -5   1   1     1491.43     1473.58     37.30 o 
  -4   1   1      605.03      602.56     22.12 o 
  -3   1   1     1022.55      927.69     23.55 o 
  -2   1   1     3072.66     2857.37     48.16 o 
  -1   1   1     8721.66     8195.40    132.34 o 
   0   1   1     1581.67     1460.48     46.23 o 
   1   1   1     1318.82     1207.54     23.61 o 
   2   1   1      275.29      286.19     19.08 o 
   3   1   1     1267.71     1177.22     31.79 o 
   4   1   1      827.48      809.14     24.88 o 
   5   1   1       92.62       86.59     15.41 o 
   6   1   1       27.99       21.59      8.23 o 
   7   1   1      187.62      169.76     17.75 o 
   8   1   1      225.90      250.16     34.64 o 
   9   1   1      272.34      258.86     27.85 o 
  10   1   1      286.00      259.18     31.40 o 
  11   1   1      397.23      454.71     40.28 o 
  12   1   1        9.45       22.99     17.07 o 
  13   1   1      155.66      149.17     29.46 o 
  14   1   1        6.09       -8.82     21.12 o 
 -14   2   1       93.28      111.24     29.21 o 
 -13   2   1      327.32      335.33     37.86 o 
 -12   2   1       14.76        8.52     17.29 o 
 -11   2   1       32.49       32.46     16.51 o 
 -10   2   1      352.46      374.72     42.15 o 
  -9   2   1       17.98        9.88     12.25 o 
  -8   2   1      135.16      137.67     17.53 o 
  -7   2   1     1267.31     1194.26     38.62 o 
  -6   2   1      449.42      407.54     26.54 o 
  -5   2   1       24.56       21.28      8.60 o 
  -4   2   1        3.87       -3.36      3.91 o 
  -3   2   1     1160.00     1196.39     24.65 o 
  -2   2   1     9418.04     9235.09    136.52 o 
  -1   2   1     7192.54     6678.68    111.22 o 
   0   2   1      907.06      774.20     22.74 o 
   1   2   1     3512.50     3327.31     53.44 o 
   2   2   1      125.38      139.47     10.27 o 
   3   2   1        3.25       -2.98      4.67 o 
   4   2   1      379.32      389.84     18.71 o 
   5   2   1      232.75      195.53     19.81 o 
   6   2   1     1694.75     1583.78     51.86 o 
   7   2   1       88.29       79.32     13.25 o 
   8   2   1       58.15       44.55     12.87 o 
   9   2   1      250.52      240.23     26.83 o 
  10   2   1      257.33      338.44     28.73 o 
  11   2   1     1162.46     1281.41     56.42 o 
  12   2   1        0.62        9.10     15.22 o 
  13   2   1        1.92        0.06     16.78 o 
  14   2   1      110.80      148.25     30.73 o 
 -14   3   1        7.28       -8.59     22.54 o 
 -13   3   1       24.40       21.28     20.32 o 
 -12   3   1      153.12      161.34     28.02 o 
 -11   3   1       82.11       81.42     18.11 o 
 -10   3   1       10.90        8.87     12.18 o 
  -9   3   1      562.38      566.91     34.35 o 
  -8   3   1       21.05        9.77     11.14 o 
  -7   3   1      179.71      197.56     16.34 o 
  -6   3   1      773.92      808.64     47.28 o 
  -5   3   1     3736.76     3661.18     63.84 o 
  -4   3   1     4626.87     4864.80     76.40 o 
  -3   3   1     2279.90     2174.80     38.77 o 
  -2   3   1     2475.04     2391.19     43.37 o 
  -1   3   1     2210.85     2053.07     43.04 o 
   0   3   1      557.99      539.26     20.10 o 
   1   3   1      818.53      813.20     20.47 o 
   2   3   1     4199.60     4265.35     71.20 o 
   3   3   1      288.35      277.98     14.67 o 
   4   3   1      904.04      885.65     37.42 o 
   5   3   1       31.04       35.51      8.01 o 
   6   3   1     2422.69     2541.17     53.37 o 
   7   3   1       23.50       18.21      8.88 o 
   8   3   1      538.06      604.10     29.99 o 
   9   3   1      155.25      134.31     20.21 o 
  10   3   1        6.33        6.72     13.21 o 
  11   3   1        3.14      -12.61     12.61 o 
  12   3   1      223.27      235.92     29.26 o 
  13   3   1        2.46        9.72     17.80 o 
  14   3   1        4.89       29.61     23.48 o 
 -14   4   1       19.22       -8.78     22.53 o 
 -13   4   1        4.65        3.65     19.78 o 
 -12   4   1        1.34       -9.22     13.65 o 
 -11   4   1        4.09        5.69     13.85 o 
 -10   4   1       23.82       29.46     13.57 o 
  -9   4   1      352.27      335.21     28.04 o 
  -8   4   1        4.72        5.90     10.49 o 
  -7   4   1       10.90        9.37      8.21 o 
  -6   4   1       30.05        8.59      7.21 o 
  -5   4   1      354.91      412.79     18.99 o 
  -4   4   1      424.78      478.17     21.81 o 
  -3   4   1     1030.78     1119.87     27.80 o 
  -2   4   1      440.47      392.51     15.49 o 
  -1   4   1     1609.85     1580.69     32.05 o 
   0   4   1      104.02      103.40      9.14 o 
   1   4   1      444.07      409.68     15.76 o 
   2   4   1      217.12      236.97     12.28 o 
   3   4   1      583.74      514.02     24.78 o 
   4   4   1      115.68      112.09     18.64 o 
   5   4   1      285.58      305.26     27.42 o 
   6   4   1       47.63       40.89     10.27 o 
   7   4   1      152.37      149.63     15.82 o 
   8   4   1       88.52       74.06     13.52 o 
   9   4   1       60.14       68.22     14.75 o 
  10   4   1      748.16      837.03     43.19 o 
  11   4   1      541.44      510.77     38.38 o 
  12   4   1        2.21      -14.43     14.82 o 
  13   4   1        5.85       20.96     19.69 o 
  14   4   1       47.51      120.83     33.83 o 
 -14   5   1        1.01       50.54     26.84 o 
 -13   5   1       14.79        6.71     23.60 o 
 -12   5   1        0.70        9.98     16.42 o 
 -11   5   1      101.62       74.66     19.16 o 
 -10   5   1      578.01      559.62     37.05 o 
  -9   5   1      193.89      155.91     20.66 o 
  -8   5   1      114.70      129.29     17.55 o 
  -7   5   1      265.45      267.24     19.52 o 
  -6   5   1        0.65       -2.09      6.80 o 
  -5   5   1      233.02      296.73     18.48 o 
  -4   5   1       82.19       55.41      9.11 o 
  -3   5   1        5.01       -2.30      5.50 o 
  -2   5   1      252.71      279.25     14.43 o 
  -1   5   1      340.34      347.99     13.74 o 
   0   5   1      340.05      348.56     15.68 o 
   1   5   1       86.23      105.60     11.35 o 
   2   5   1       75.40       82.89     11.36 o 
   3   5   1     1093.34      974.40     27.04 o 
   4   5   1       40.01       31.43      8.47 o 
   5   5   1      935.15     1004.17     39.67 o 
   6   5   1       39.59       48.80     11.14 o 
   7   5   1      600.01      614.57     69.54 o 
   8   5   1      400.07      405.22     32.97 o 
   9   5   1       12.94       11.35     11.65 o 
  10   5   1        1.16       -3.27     14.84 o 
  11   5   1       75.65       96.66     27.05 o 
  12   5   1       17.36      -11.11     24.54 o 
  13   5   1       10.68       20.86     25.68 o 
 -14   6   1       45.64       15.13     45.53 o 
 -13   6   1       14.55       -4.83     23.02 o 
 -12   6   1       67.16       59.10     25.50 o 
 -11   6   1        3.76       13.20     20.13 o 
 -10   6   1       39.88       38.91     20.85 o 
  -9   6   1       97.42      113.66     21.07 o 
  -8   6   1      275.20      368.09     31.48 o 
  -7   6   1      249.65      285.43     26.64 o 
  -6   6   1        0.14       -4.86      7.12 o 
  -5   6   1       58.17       68.34     11.24 o 
  -4   6   1        4.78        2.34      6.83 o 
  -3   6   1      383.21      344.26     16.85 o 
  -2   6   1      148.72      141.07     13.67 o 
  -1   6   1       53.22       40.78      6.74 o 
   0   6   1     1435.22     1419.31     35.60 o 
   1   6   1      437.46      450.34     21.92 o 
   2   6   1       25.85       17.89      8.06 o 
   3   6   1      662.09      687.16     23.33 o 
   4   6   1     1678.54     1626.50     40.63 o 
   5   6   1       18.87       32.72     10.10 o 
   6   6   1      779.48      753.93     35.61 o 
   7   6   1      158.90      165.71     18.45 o 
   8   6   1      100.58       73.38     17.83 o 
   9   6   1      164.81      156.35     24.15 o 
  10   6   1      248.10      197.02     32.09 o 
  11   6   1      235.50      232.87     38.18 o 
  12   6   1        7.44       10.47     22.99 o 
  13   6   1       31.83       -7.44     23.07 o 
 -13   7   1       22.31       -5.03     25.82 o 
 -12   7   1        0.11       -6.53     21.40 o 
 -11   7   1      389.14      390.53     46.62 o 
 -10   7   1        6.12        5.94     16.52 o 
  -9   7   1      126.02      110.80     33.99 o 
  -8   7   1       78.27       68.83     21.22 o 
  -7   7   1       94.71       74.16     27.45 o 
  -6   7   1      190.32      189.16     20.54 o 
  -5   7   1      221.70      217.47     20.59 o 
  -4   7   1      384.14      382.12     20.37 o 
  -3   7   1      265.47      264.93     26.02 o 
  -2   7   1      452.57      452.53     18.88 o 
  -1   7   1        0.84       -2.92      4.10 o 
   0   7   1     3309.14     3432.70     85.17 o 
   1   7   1      597.25      553.69     40.01 o 
   2   7   1       30.12       21.71      8.80 o 
   3   7   1      628.33      613.51     30.68 o 
   4   7   1       74.32      108.63     29.95 o 
   5   7   1        5.50       -1.07      9.46 o 
   6   7   1        3.06        1.06     10.07 o 
   7   7   1      585.84      573.10     37.95 o 
   8   7   1      465.80      543.09     39.60 o 
   9   7   1       78.94       85.43     25.42 o 
  10   7   1        0.44       -5.27     18.82 o 
  11   7   1        8.06       10.24     21.96 o 
  12   7   1      182.16      179.38     37.30 o 
  13   7   1        0.45      -10.98     24.42 o 
 -13   8   1        0.05      -21.25     21.25 o 
 -12   8   1       15.22        3.41     23.77 o 
 -11   8   1        3.68        0.15     20.91 o 
 -10   8   1        9.45       24.39     19.93 o 
  -9   8   1       32.37        9.57     17.54 o 
  -8   8   1      226.32      239.48     33.06 o 
  -7   8   1      409.83      439.80     42.18 o 
  -6   8   1       45.72       29.44     15.61 o 
  -5   8   1       21.24       23.34     12.12 o 
  -4   8   1       30.13       14.23     10.50 o 
  -3   8   1      134.02      126.37     27.17 o 
  -2   8   1      239.53      275.79     28.40 o 
  -1   8   1      170.16      181.83     23.10 o 
   0   8   1        1.53        5.16     15.83 o 
   1   8   1        7.03        1.80      7.66 o 
   2   8   1        3.28       -7.59      7.59 o 
   3   8   1       95.43       95.21     15.66 o 
   4   8   1        1.70       19.63     11.63 o 
   5   8   1      723.80      814.84     40.49 o 
   6   8   1        0.80       -0.63     11.20 o 
   7   8   1        2.82        2.79     12.37 o 
   8   8   1       26.10       37.63     16.01 o 
   9   8   1        4.73       -7.53     17.68 o 
  10   8   1       16.77       -2.64     20.30 o 
  11   8   1       18.71        2.12     20.94 o 
  12   8   1       27.83       31.09     27.23 o 
 -12   9   1        0.61        5.71     23.75 o 
 -11   9   1       11.99       -8.27     21.65 o 
 -10   9   1        1.39        1.95     18.60 o 
  -9   9   1        5.33       18.86     19.98 o 
  -8   9   1        3.87       12.71     18.04 o 
  -7   9   1       52.51       41.70     18.59 o 
  -6   9   1       12.96        0.55     14.95 o 
  -5   9   1      336.39      294.67     30.61 o 
  -4   9   1      668.73      670.75     44.71 o 
  -3   9   1       28.46       27.88     14.30 o 
  -2   9   1        3.69        1.05     12.44 o 
  -1   9   1       38.34       24.34     27.75 o 
   0   9   1      116.12       88.07     19.79 o 
   1   9   1       47.46       51.64     16.73 o 
   2   9   1      114.91      122.97     28.25 o 
   3   9   1       56.16       61.83     18.27 o 
   4   9   1      116.97      133.16     27.73 o 
   5   9   1     1515.02     1510.20     54.13 o 
   6   9   1      288.37      261.61     27.03 o 
   7   9   1       91.04       58.58     22.90 o 
   8   9   1      123.05      118.16     26.84 o 
   9   9   1        0.74      -12.23     17.56 o 
  10   9   1       93.46       93.95     29.52 o 
  11   9   1        0.14       12.75     23.65 o 
  12   9   1       45.48       45.39     41.71 o 
 -12  10   1       35.25       60.44     29.37 o 
 -11  10   1       28.35        7.42     30.98 o 
 -10  10   1        0.34       -4.12     20.99 o 
  -9  10   1       19.11       19.63     21.13 o 
  -8  10   1       60.44       71.43     49.52 o 
  -7  10   1       24.88       58.91     28.54 o 
  -6  10   1      633.14      515.51     57.77 o 
  -5  10   1        3.47        1.91     18.75 o 
  -4  10   1      401.18      375.02     37.52 o 
  -3  10   1       32.71       32.49     17.43 o 
  -2  10   1      477.43      458.73     40.42 o 
  -1  10   1       69.83      100.22     22.19 o 
   0  10   1        2.93       14.54     14.64 o 
   1  10   1       51.77       26.81     14.78 o 
   2  10   1       43.47       39.23     16.64 o 
   3  10   1      147.95      171.12     54.37 o 
   4  10   1       21.16        6.23     16.64 o 
   5  10   1      106.44      104.61     24.74 o 
   6  10   1      130.50      153.73     27.35 o 
   7  10   1      113.92      154.91     45.29 o 
   8  10   1        4.90      -18.44     18.44 o 
   9  10   1      208.07      228.02     39.11 o 
  10  10   1        5.75       16.55     29.20 o 
  11  10   1       84.87       86.26     39.09 o 
 -11  11   1       66.87       28.73     65.95 o 
 -10  11   1      124.74      176.79     46.61 o 
  -9  11   1        5.33       -0.12     40.22 o 
  -8  11   1       11.82       17.66     24.52 o 
  -7  11   1       27.58        6.75     23.96 o 
  -6  11   1       66.40      119.88     59.00 o 
  -5  11   1       32.60        3.44     50.90 o 
  -4  11   1     2711.35     3041.08    193.46 o 
  -3  11   1       36.49       42.16     23.72 o 
  -2  11   1       27.72       36.20     18.42 o 
  -1  11   1       79.40       73.16     25.75 o 
   0  11   1      353.38      410.76     33.54 o 
   1  11   1       94.63      122.04     24.77 o 
   2  11   1      182.84      226.42     31.20 o 
   3  11   1       41.65       16.23     16.37 o 
   4  11   1       24.25        5.20     16.22 o 
   5  11   1       35.22       40.87     20.29 o 
   6  11   1      147.27       93.62     34.40 o 
   7  11   1      445.67      402.55    117.48 o 
   8  11   1       14.60        8.11     33.54 o 
   9  11   1       32.14       -4.03     35.58 o 
  10  11   1      102.58       57.69     49.37 o 
  11  11   1       33.02       19.21     44.22 o 
 -10  12   1        1.84      -26.33     26.33 o 
  -9  12   1      105.45      115.12     76.52 o 
  -8  12   1        0.78       -1.89     24.81 o 
  -7  12   1       86.75       85.54     35.33 o 
  -6  12   1      122.86      173.17     40.55 o 
  -5  12   1        8.40       -6.89     21.83 o 
  -4  12   1       68.45        2.20     42.28 o 
  -3  12   1       47.76       22.49     22.20 o 
  -2  12   1       16.44       14.73     18.17 o 
  -1  12   1       61.45       82.78     24.67 o 
   0  12   1       69.35       99.06     20.73 o 
   1  12   1       85.23      108.47     26.70 o 
   2  12   1        2.49       13.14     17.47 o 
   3  12   1       39.04       28.02     20.41 o 
   4  12   1      363.88      411.55     49.28 o 
   5  12   1      268.28      351.89     76.75 o 
   6  12   1       67.37        3.40     32.85 o 
   7  12   1       13.10      -15.71     27.09 o 
   8  12   1      139.58       85.46     55.59 o 
   9  12   1        5.98       54.44     48.20 o 
  10  12   1        0.39       19.44     42.01 o 
  -9  13   1        7.47       13.19     30.91 o 
  -8  13   1        0.05        7.73     28.83 o 
  -7  13   1       83.06      110.77     38.57 o 
  -6  13   1        4.30       18.00     37.09 o 
  -5  13   1       62.25       74.95     33.20 o 
  -4  13   1        7.52      -13.70     23.20 o 
  -3  13   1        3.50        5.66     24.23 o 
  -2  13   1        0.30        3.51     20.28 o 
  -1  13   1      215.06      194.38     28.99 o 
   0  13   1       99.30       94.89     28.43 o 
   1  13   1       91.16       75.12     29.35 o 
   2  13   1        0.62       15.48     27.70 o 
   3  13   1        8.72      -11.17     29.74 o 
   4  13   1        0.70      -19.37     23.11 o 
   5  13   1        0.11      -20.46     29.76 o 
   6  13   1       58.12       79.49     49.37 o 
   7  13   1       17.97       55.55     45.89 o 
   8  13   1       14.36       28.53     47.68 o 
   9  13   1       14.81        0.27     32.52 o 
  -8  14   1       17.32      -13.81     28.16 o 
  -7  14   1       52.46       39.71     34.20 o 
  -6  14   1       36.93       68.18     44.31 o 
  -5  14   1        1.29       39.09     32.94 o 
  -4  14   1        0.56       28.68     30.13 o 
  -3  14   1        6.28      -25.74     25.74 o 
  -2  14   1      189.80      132.99     49.28 o 
  -1  14   1        0.01        3.98     21.94 o 
   0  14   1       22.82       33.28     30.24 o 
   1  14   1       38.25       24.64     24.04 o 
   2  14   1        8.08      -11.35     26.36 o 
   3  14   1       51.56       28.28     29.89 o 
   4  14   1      128.39       89.37     38.63 o 
   5  14   1      116.33      116.56     59.09 o 
   6  14   1       77.12      113.16     60.11 o 
   7  14   1        0.35      -33.46     34.87 o 
   8  14   1       48.88       54.34     56.84 o 
  -7  15   1       70.68      101.59     61.62 o 
  -6  15   1       23.47       84.49     40.68 o 
  -5  15   1       56.74       41.38     36.79 o 
  -4  15   1       35.35       20.93     38.22 o 
  -3  15   1        6.85      -23.67     30.70 o 
  -2  15   1       59.50       24.91     35.53 o 
  -1  15   1       10.91       40.83     28.54 o 
   0  15   1       18.54       31.08     28.75 o 
   1  15   1       56.52       57.61     29.33 o 
   2  15   1      163.91      227.52     51.27 o 
   3  15   1        7.32       -3.73     31.95 o 
   4  15   1        1.85      -36.96     36.96 o 
   5  15   1       40.17       70.54     53.94 o 
   6  15   1       21.07      137.81     64.95 o 
  -5  16   1        4.92       -7.24     31.65 o 
  -4  16   1        4.23      -24.69     32.95 o 
  -3  16   1       19.72       55.25     41.48 o 
  -2  16   1       39.16       17.04     37.42 o 
  -1  16   1        2.12        1.51     35.02 o 
   0  16   1       46.54       36.91     32.02 o 
   1  16   1      133.36      153.93     47.50 o 
   2  16   1       61.53       80.52     33.94 o 
   3  16   1       67.28       66.85     58.11 o 
   4  16   1       21.64       90.65     60.45 o 
  -1  17   1       15.18      -65.48    134.82 o 
   0  17   1        2.80      -32.52     35.68 o 
 -15   0   2      169.59      193.98     75.28 o 
 -14   0   2       14.27        3.39     29.82 o 
 -13   0   2       17.55      -12.11     25.49 o 
 -12   0   2       11.50       45.70     27.77 o 
 -11   0   2      122.46      141.90     34.68 o 
 -10   0   2      137.45      136.58     33.67 o 
  -9   0   2        4.32       -1.10     17.02 o 
  -8   0   2     2143.64     2150.20     71.62 o 
  -7   0   2      635.18      625.27     36.42 o 
  -6   0   2       74.54       86.57     14.58 o 
  -5   0   2      312.09      289.93     21.05 o 
  -4   0   2     4420.65     4371.50     96.49 o 
  -3   0   2     8082.99     7519.67    148.68 o 
  -2   0   2     1221.19     1216.10     32.52 o 
  -1   0   2       85.81       73.19      8.23 o 
   0   0   2       56.64       58.10     10.36 o 
   1   0   2    20854.59    20773.49    470.94 o 
   2   0   2     6767.72     6844.17    120.17 o 
   3   0   2     6028.73     5542.50    103.90 o 
   4   0   2       32.90       36.24     10.31 o 
   5   0   2       75.21       64.83     16.72 o 
   6   0   2     2178.07     2291.79     71.90 o 
   7   0   2      372.33      497.18     45.58 o 
   8   0   2      987.32     1074.59     66.75 o 
   9   0   2      617.05      694.62     71.49 o 
  10   0   2      166.05      187.83     37.38 o 
  11   0   2       10.02       -1.91     21.87 o 
  12   0   2       32.03        2.32     28.12 o 
  13   0   2        6.49       -6.25     37.39 o 
  14   0   2       39.75       21.96     30.59 o 
 -15   1   2       13.16       21.51     34.51 o 
 -14   1   2       25.24        6.89     22.44 o 
 -13   1   2        7.73       -7.62     17.67 o 
 -12   1   2       16.03        2.51     16.61 o 
 -11   1   2        0.15      -13.45     14.11 o 
 -10   1   2      272.00      279.93     30.28 o 
  -9   1   2      223.55      255.90     23.40 o 
  -8   1   2      420.22      367.66     25.96 o 
  -7   1   2      509.10      536.50     25.58 o 
  -6   1   2       71.32       67.69     11.71 o 
  -5   1   2      344.43      369.74     16.48 o 
  -4   1   2     2574.25     2652.30     45.93 o 
  -3   1   2      482.92      494.98     30.27 o 
  -2   1   2     1064.84     1171.00     25.84 o 
  -1   1   2       16.09        9.84      4.31 o 
   0   1   2     1100.21     1070.94     27.26 o 
   1   1   2    11485.81    11264.03    187.31 o 
   2   1   2      807.85      821.91     19.10 o 
   3   1   2      241.40      267.87     12.01 o 
   4   1   2     1926.37     2081.04     42.94 o 
   5   1   2      500.57      481.36     23.69 o 
   6   1   2        5.28       -5.85      7.17 o 
   7   1   2      200.47      183.91     27.70 o 
   8   1   2      242.50      237.20     26.52 o 
   9   1   2       11.97        8.72     12.94 o 
  10   1   2      108.86       95.55     21.57 o 
  11   1   2      182.04      170.11     32.56 o 
  12   1   2        0.31      -13.13     15.92 o 
  13   1   2        8.49       21.86     20.10 o 
  14   1   2       46.87       29.56     24.09 o 
 -14   2   2        2.59       -6.94     21.14 o 
 -13   2   2        5.87      -17.81     17.81 o 
 -12   2   2       58.71       47.74     19.35 o 
 -11   2   2       30.59       31.90     16.81 o 
 -10   2   2      210.83      210.26     34.69 o 
  -9   2   2      136.11      120.81     17.27 o 
  -8   2   2        0.58       19.25     10.98 o 
  -7   2   2       16.00       22.21      8.45 o 
  -6   2   2        0.63       -6.05      6.05 o 
  -5   2   2     2514.90     2733.10     50.37 o 
  -4   2   2     2115.11     2198.11     46.51 o 
  -3   2   2      711.77      675.75     21.12 o 
  -2   2   2      207.83      180.25     15.29 o 
  -1   2   2      172.61      180.27     11.87 o 
   0   2   2     9003.85     8728.04    169.97 o 
   1   2   2     7944.70     7866.58    191.77 o 
   2   2   2      518.57      495.22     23.66 o 
   3   2   2     1527.51     1548.17     32.72 o 
   4   2   2       13.09        9.03      7.37 o 
   5   2   2       75.18       71.59     10.86 o 
   6   2   2       45.58       39.92     12.71 o 
   7   2   2       58.90       72.41     19.60 o 
   8   2   2       44.70       58.06     13.50 o 
   9   2   2        3.61        2.40     10.97 o 
  10   2   2        9.87       15.67     15.13 o 
  11   2   2        4.82      -14.37     14.37 o 
  12   2   2       21.99       28.24     17.94 o 
  13   2   2       10.60       11.27     19.30 o 
 -14   3   2        1.81       16.32     22.40 o 
 -13   3   2        6.48      -20.52     20.52 o 
 -12   3   2        4.19       -6.02     16.46 o 
 -11   3   2       15.58        9.79     16.10 o 
 -10   3   2      139.82      132.97     24.56 o 
  -9   3   2        0.93       -7.58      9.95 o 
  -8   3   2        1.12       -2.13      9.65 o 
  -7   3   2       21.18       20.07     10.19 o 
  -6   3   2     1184.67     1103.54     35.37 o 
  -5   3   2      113.03      112.54     12.80 o 
  -4   3   2        0.04        6.48      6.42 o 
  -3   3   2      192.69      182.26     13.44 o 
  -2   3   2      399.08      461.44     16.61 o 
  -1   3   2     1853.07     1888.44     37.40 o 
   0   3   2     2662.70     2815.37     56.72 o 
   1   3   2     7013.13     7163.08    122.54 o 
   2   3   2      197.86      169.03     11.96 o 
   3   3   2       87.48       85.92     10.85 o 
   4   3   2      104.59       80.63     12.93 o 
   5   3   2       70.74       45.32     13.20 o 
   6   3   2      564.06      491.56     29.22 o 
   7   3   2        5.90       -0.45      8.42 o 
   8   3   2      224.09      212.51     21.17 o 
   9   3   2        6.75        8.44     11.81 o 
  10   3   2      455.42      484.72     32.02 o 
  11   3   2        5.81       19.32     15.95 o 
  12   3   2        7.38       -8.13     16.28 o 
  13   3   2        7.83        0.85     22.33 o 
 -14   4   2        4.92        4.50     20.72 o 
 -13   4   2        0.01       -3.35     19.79 o 
 -12   4   2       42.56       80.42     22.21 o 
 -11   4   2       10.44        7.85     12.78 o 
 -10   4   2       68.50       68.98     15.80 o 
  -9   4   2       89.29       93.26     16.57 o 
  -8   4   2      365.47      368.23     27.45 o 
  -7   4   2      343.79      412.58     27.80 o 
  -6   4   2      262.15      264.78     18.63 o 
  -5   4   2     1702.21     1881.83     39.33 o 
  -4   4   2     7239.59     7248.26    107.19 o 
  -3   4   2     4315.63     4127.04     72.25 o 
  -2   4   2     2960.95     2942.80     54.44 o 
  -1   4   2        8.88        2.01      5.00 o 
   0   4   2        0.93       -2.47      4.57 o 
   1   4   2     3843.00     3926.35     61.62 o 
   2   4   2     2483.28     2537.44     41.59 o 
   3   4   2      185.93      162.98     18.18 o 
   4   4   2       76.08       73.40     11.19 o 
   5   4   2      124.19      141.65     14.62 o 
   6   4   2      266.87      271.86     27.57 o 
   7   4   2        9.69       -1.70      9.22 o 
   8   4   2       61.72       71.59     14.56 o 
   9   4   2      420.97      432.97     35.98 o 
  10   4   2      178.76      171.94     23.16 o 
  11   4   2        0.65       18.24     16.07 o 
  12   4   2        0.77      -11.46     24.49 o 
  13   4   2        2.75       -5.43     24.96 o 
 -14   5   2        3.81       15.07     23.78 o 
 -13   5   2       54.70       44.82     26.70 o 
 -12   5   2       54.74       74.48     23.13 o 
 -11   5   2        0.02       -5.53     12.97 o 
 -10   5   2       10.35        6.94     12.59 o 
  -9   5   2       37.70       37.64     13.71 o 
  -8   5   2        0.63        2.65     10.16 o 
  -7   5   2      126.77      150.96     24.25 o 
  -6   5   2      410.44      380.11     24.16 o 
  -5   5   2      645.97      554.69     52.87 o 
  -4   5   2     1892.55     1951.46     43.77 o 
  -3   5   2       32.75       25.22      7.23 o 
  -2   5   2     1739.74     1718.47     41.53 o 
  -1   5   2     2630.50     2496.10     48.92 o 
   0   5   2     2489.25     2523.15     63.79 o 
   1   5   2        3.17       -4.29      4.29 o 
   2   5   2       74.19       63.28      8.85 o 
   3   5   2       70.93       77.12     10.03 o 
   4   5   2      517.40      547.12     24.28 o 
   5   5   2      252.80      212.12     17.71 o 
   6   5   2      420.30      455.05     35.68 o 
   7   5   2        7.77        2.87     10.52 o 
   8   5   2       74.95       83.65     16.12 o 
   9   5   2       33.87       18.14     12.78 o 
  10   5   2        1.28       -5.54     13.85 o 
  11   5   2       10.42       -0.15     15.91 o 
  12   5   2       90.19       75.17     38.36 o 
  13   5   2      112.08      137.67     38.11 o 
 -14   6   2       65.29       50.10     56.78 o 
 -13   6   2        0.25       24.22     23.49 o 
 -12   6   2        1.37       27.96     18.96 o 
 -11   6   2        0.34        8.01     16.02 o 
 -10   6   2      222.36      123.92     23.16 o 
  -9   6   2      113.89       83.43     25.83 o 
  -8   6   2       46.44       55.53     14.03 o 
  -7   6   2      199.03      239.56     24.49 o 
  -6   6   2       20.62       18.00     12.02 o 
  -5   6   2       74.02      108.20     16.39 o 
  -4   6   2      139.52      143.45     13.79 o 
  -3   6   2      590.41      623.91     24.74 o 
  -2   6   2      415.35      487.69     20.52 o 
  -1   6   2      181.33      156.23     13.08 o 
   0   6   2      344.39      413.30     15.36 o 
   1   6   2     2035.42     2366.20     43.34 o 
   2   6   2      405.17      470.43     28.81 o 
   3   6   2      454.53      508.77     43.04 o 
   4   6   2      121.97      119.95     15.28 o 
   5   6   2      201.45      184.12     17.00 o 
   6   6   2       66.53       49.04     12.30 o 
   7   6   2       93.40       90.75     18.19 o 
   8   6   2        3.38       -3.75     11.82 o 
   9   6   2      108.91       98.16     24.30 o 
  10   6   2        1.05       -4.70     15.19 o 
  11   6   2        9.26       14.25     21.22 o 
  12   6   2       24.02       11.74     23.51 o 
  13   6   2        3.81        5.53     31.64 o 
 -13   7   2       37.42       38.65     33.63 o 
 -12   7   2        0.20       -1.95     22.26 o 
 -11   7   2       32.29       20.28     21.06 o 
 -10   7   2        5.17        8.67     17.76 o 
  -9   7   2       26.46       -2.71     17.90 o 
  -8   7   2      339.08      257.22     63.11 o 
  -7   7   2       31.53       33.49     19.66 o 
  -6   7   2      243.40      237.09     34.12 o 
  -5   7   2      283.08      300.42     24.00 o 
  -4   7   2      572.92      596.22     39.00 o 
  -3   7   2        1.11        0.86      6.82 o 
  -2   7   2       26.02       24.08      7.87 o 
  -1   7   2      787.02      783.58     25.54 o 
   0   7   2      531.27      546.05     21.61 o 
   1   7   2      107.64       78.85     14.71 o 
   2   7   2      835.99      873.08     46.71 o 
   3   7   2        6.70       13.40      9.88 o 
   4   7   2       80.16      136.66     40.16 o 
   5   7   2        0.52       -9.26      9.26 o 
   6   7   2     1652.90     1608.74     69.99 o 
   7   7   2      773.58      745.25     43.70 o 
   8   7   2       13.12        5.97     12.86 o 
   9   7   2        2.97       11.04     15.81 o 
  10   7   2        1.07       18.47     22.10 o 
  11   7   2       27.75       67.15     38.48 o 
  12   7   2        3.40       -4.00     46.52 o 
 -13   8   2       36.35       26.67     33.34 o 
 -12   8   2        0.81        7.04     25.04 o 
 -11   8   2        0.18        0.83     20.68 o 
 -10   8   2        7.10       17.54     19.86 o 
  -9   8   2       37.94       30.13     18.90 o 
  -8   8   2       11.17       18.76     17.53 o 
  -7   8   2      628.93      570.01     46.16 o 
  -6   8   2       41.43       24.70     16.37 o 
  -5   8   2       10.64       -1.22     13.84 o 
  -4   8   2      767.38      881.25     38.19 o 
  -3   8   2      555.04      670.79     32.67 o 
  -2   8   2     1361.55     1382.09     55.05 o 
  -1   8   2       13.96       15.92     14.84 o 
   0   8   2       63.18       55.58     14.58 o 
   1   8   2       38.62        5.61      9.41 o 
   2   8   2     1455.76     1506.86     47.56 o 
   3   8   2        2.89        7.81      9.77 o 
   4   8   2      160.33      107.03     25.21 o 
   5   8   2      176.39      159.38     20.68 o 
   6   8   2      468.32      449.43     37.83 o 
   7   8   2        5.57        2.61     13.46 o 
   8   8   2       15.79       19.40     15.69 o 
   9   8   2       90.35      110.64     31.53 o 
  10   8   2       35.60       22.44     32.91 o 
  11   8   2       17.17       -8.98     26.77 o 
  12   8   2        0.43      -21.79     21.79 o 
 -12   9   2       70.57      106.28     33.37 o 
 -11   9   2       37.83       26.92     26.05 o 
 -10   9   2        0.37      -23.10     23.32 o 
  -9   9   2        2.42        3.85     17.81 o 
  -8   9   2        3.97       30.54     18.66 o 
  -7   9   2      230.98      302.61     53.49 o 
  -6   9   2       22.54        4.92     16.52 o 
  -5   9   2      929.15      927.47     70.83 o 
  -4   9   2      181.30      148.28     32.29 o 
  -3   9   2      253.75      257.69     30.57 o 
  -2   9   2      207.25      192.76     30.05 o 
  -1   9   2      502.27      582.95     42.71 o 
   0   9   2      107.98      185.31     63.61 o 
   1   9   2       16.55        4.71     12.81 o 
   2   9   2      228.66      236.49     30.01 o 
   3   9   2       83.38       96.99     24.36 o 
   4   9   2      213.53      182.90     24.19 o 
   5   9   2      421.43      456.67     43.05 o 
   6   9   2      422.83      464.85     67.34 o 
   7   9   2      107.80       61.55     25.70 o 
   8   9   2       68.98       57.84     27.39 o 
   9   9   2        1.52       -5.04     24.49 o 
  10   9   2      171.31      115.02     38.53 o 
  11   9   2       42.07      101.53     38.15 o 
 -12  10   2       10.35        7.47     24.89 o 
 -11  10   2        0.30      -13.56     22.30 o 
 -10  10   2       61.60      122.87     57.01 o 
  -9  10   2      378.23      395.55     85.97 o 
  -8  10   2       30.61       47.52     26.64 o 
  -7  10   2       12.77        4.36     25.55 o 
  -6  10   2       33.07       15.86     30.40 o 
  -5  10   2     2477.00     2509.32    115.02 o 
  -4  10   2     1234.05     1094.27     76.95 o 
  -3  10   2        4.99        1.64     15.00 o 
  -2  10   2       24.48        6.01     15.35 o 
  -1  10   2        0.82        2.99     15.12 o 
   0  10   2      558.84      542.95     45.71 o 
   1  10   2        8.23       -1.02     13.59 o 
   2  10   2      313.76      328.78     34.03 o 
   3  10   2       42.67       81.18     26.46 o 
   4  10   2      224.97      229.65     84.34 o 
   5  10   2       44.57       66.10     26.62 o 
   6  10   2       17.10       -8.73     13.80 o 
   7  10   2       96.80       77.73     26.34 o 
   8  10   2        8.18       37.44     21.14 o 
   9  10   2      181.76      205.80     46.75 o 
  10  10   2        3.15       44.05     33.72 o 
  11  10   2        0.00       -0.41     29.12 o 
 -11  11   2        0.00       -2.45     29.22 o 
 -10  11   2        2.85      -18.42     27.97 o 
  -9  11   2       46.76       48.65     30.30 o 
  -8  11   2      108.87       40.81     46.17 o 
  -7  11   2       39.85        7.01     27.55 o 
  -6  11   2        5.56      -16.61     22.15 o 
  -5  11   2       75.27       32.38     26.52 o 
  -4  11   2      110.63      133.41     32.85 o 
  -3  11   2      224.37      227.18    104.21 o 
  -2  11   2       72.96      100.51     24.82 o 
  -1  11   2       51.64       33.31     15.08 o 
   0  11   2        3.77       25.02     18.59 o 
   1  11   2        5.87      -13.26     18.27 o 
   2  11   2       34.80        3.85     19.41 o 
   3  11   2       10.03       19.10     21.83 o 
   4  11   2        4.98      -12.71     17.77 o 
   5  11   2       11.38       10.11     21.79 o 
   6  11   2       18.47       31.02     25.01 o 
   7  11   2       36.77        3.16     24.05 o 
   8  11   2        3.21        1.21     30.74 o 
   9  11   2       28.23       -8.80     35.96 o 
  10  11   2        5.83      -15.18     38.53 o 
 -10  12   2        2.39      -12.07     30.29 o 
  -9  12   2        0.59      -10.02     27.84 o 
  -8  12   2      146.06      183.55     47.46 o 
  -7  12   2       37.69       49.86     31.45 o 
  -6  12   2        0.16       -7.28     23.25 o 
  -5  12   2      134.49      165.00     39.74 o 
  -4  12   2        0.05       24.19     24.96 o 
  -3  12   2      147.24      185.69     41.87 o 
  -2  12   2        2.30       10.00     23.54 o 
  -1  12   2       75.04       73.01     24.39 o 
   0  12   2       71.25       95.02     25.91 o 
   1  12   2      524.68      467.06     57.78 o 
   2  12   2       22.32       -7.73     45.35 o 
   3  12   2        0.54       -6.52     30.71 o 
   4  12   2      114.69      109.91     33.87 o 
   5  12   2      109.79       56.08     28.31 o 
   6  12   2       20.90        1.71     33.39 o 
   7  12   2      226.34      263.13     73.30 o 
   8  12   2        5.12       -2.57     27.78 o 
   9  12   2       32.88      -13.27     33.31 o 
  -9  13   2       21.08        3.32     36.14 o 
  -8  13   2        0.01      -27.19     27.62 o 
  -7  13   2      124.49      189.37     47.94 o 
  -6  13   2       23.71       34.59     31.24 o 
  -5  13   2      125.55      172.53     44.17 o 
  -4  13   2        8.29       32.86     33.98 o 
  -3  13   2        9.45       23.08     60.01 o 
  -2  13   2       30.78        9.39     25.14 o 
  -1  13   2        3.67        6.37     18.48 o 
   0  13   2      654.33      883.50    102.85 o 
   1  13   2        3.95       33.21     27.48 o 
   2  13   2        0.08       13.84     37.84 o 
   3  13   2        6.54       17.60     26.27 o 
   4  13   2       23.16        1.66     23.42 o 
   5  13   2       35.83       30.24     57.08 o 
   6  13   2        0.02       37.42     41.99 o 
   7  13   2      235.77      197.07     67.54 o 
   8  13   2        0.18      -30.87     30.87 o 
  -8  14   2        1.58      -13.67     31.38 o 
  -7  14   2        2.25      -27.59     27.59 o 
  -6  14   2        0.05        8.63     31.67 o 
  -5  14   2       97.69      103.00     43.63 o 
  -4  14   2        4.68       -5.80     28.01 o 
  -3  14   2       20.85        5.25     29.42 o 
  -2  14   2       14.85       18.36     29.30 o 
  -1  14   2       59.56       76.52     54.07 o 
   0  14   2        2.00       24.19     22.87 o 
   1  14   2        0.30        9.64     23.21 o 
   2  14   2      253.02      354.01     59.30 o 
   3  14   2        2.55       32.59     41.55 o 
   4  14   2      129.50      110.06     49.97 o 
   5  14   2        8.19      -13.74     25.83 o 
   6  14   2        2.18      -28.74     37.00 o 
   7  14   2        0.00        0.73     40.07 o 
  -7  15   2        4.34        1.37     31.03 o 
  -6  15   2       12.39       -0.13     31.92 o 
  -5  15   2       10.59       23.51     39.79 o 
  -4  15   2        5.24        3.60     34.14 o 
  -3  15   2        0.23      -25.53     25.53 o 
  -2  15   2       27.70      -26.67     32.63 o 
  -1  15   2       26.73      -15.62     34.37 o 
   0  15   2       24.31       21.22     42.22 o 
   1  15   2       29.74       -3.55     24.79 o 
   2  15   2       60.90       52.38     36.23 o 
   3  15   2        4.91       -6.81     30.63 o 
   4  15   2        0.86       38.43     32.51 o 
   5  15   2        1.65      -37.46     37.46 o 
   6  15   2       93.02      157.71     67.77 o 
  -5  16   2        0.31        3.07     33.56 o 
  -4  16   2        3.43        7.49     34.90 o 
  -3  16   2       41.01       38.51     38.51 o 
  -2  16   2        0.72        4.15     35.12 o 
  -1  16   2        6.57       39.83     38.30 o 
   0  16   2        0.67        6.31     31.88 o 
   1  16   2        2.25       54.57     38.38 o 
   2  16   2       40.72       19.52     28.81 o 
   3  16   2        9.66        4.83     35.74 o 
   4  16   2        6.70       18.40     49.87 o 
 -14   1   3        1.10      -18.65     18.65 o 
 -13   1   3       88.56      132.10     32.52 o 
 -12   1   3      240.11      200.88     30.54 o 
 -11   1   3        0.03        8.73     15.66 o 
 -10   1   3       89.77      102.07     30.00 o 
  -9   1   3     4166.92     3988.23    112.62 o 
  -8   1   3      306.41      320.19     28.65 o 
  -7   1   3        1.93       -2.70      8.12 o 
  -6   1   3      120.12      113.88     11.05 o 
  -5   1   3      272.33      305.85     17.42 o 
  -4   1   3      391.24      474.89     20.44 o 
  -3   1   3       69.25       71.54     10.83 o 
  -2   1   3      196.21      198.63     10.10 o 
  -1   1   3       75.44       63.42      7.97 o 
   0   1   3     1445.05     1339.67     39.19 o 
   1   1   3     4077.58     3965.05     80.27 o 
   2   1   3        3.33        3.44      5.86 o 
   3   1   3      272.43      286.42     23.21 o 
   4   1   3     1814.68     1814.25     38.34 o 
   5   1   3     1570.33     1589.87     45.73 o 
   6   1   3        0.33       -7.88      7.88 o 
   7   1   3       31.17       30.99     11.30 o 
   8   1   3      507.49      522.97     32.54 o 
   9   1   3      139.56      115.63     24.59 o 
  10   1   3        5.04       -4.84     19.57 o 
  11   1   3        2.33        3.00     17.53 o 
  12   1   3        4.89        4.98     19.57 o 
  13   1   3       21.40       16.85     22.13 o 
 -14   2   3        0.18      -19.74     19.74 o 
 -13   2   3        1.90      -17.43     17.43 o 
 -12   2   3        7.43       -3.68     16.30 o 
 -11   2   3      248.46      279.73     32.24 o 
 -10   2   3      170.57      229.16     27.39 o 
  -9   2   3      381.18      399.80     40.85 o 
  -8   2   3       73.55       67.35     14.30 o 
  -7   2   3        2.23        4.22      9.02 o 
  -6   2   3      620.70      535.83     26.25 o 
  -5   2   3     1837.92     1832.55     44.60 o 
  -4   2   3     1017.12     1037.69     29.56 o 
  -3   2   3      791.31      893.09     25.32 o 
  -2   2   3      113.69      120.87     11.51 o 
  -1   2   3      443.54      427.23     28.21 o 
   0   2   3        0.09       -5.10      5.10 o 
   1   2   3       50.77       60.93     11.97 o 
   2   2   3     1981.09     1988.13     39.23 o 
   3   2   3     1180.49     1177.48     29.48 o 
   4   2   3      857.84      798.71     26.30 o 
   5   2   3        7.89       16.16      9.85 o 
   6   2   3      863.57      861.78     83.48 o 
   7   2   3     1960.08     2037.18     62.26 o 
   8   2   3      358.41      363.05     28.93 o 
   9   2   3        1.06        9.44     11.71 o 
  10   2   3      131.95      133.35     20.90 o 
  11   2   3      106.32       91.55     23.49 o 
  12   2   3      265.91      225.98     36.67 o 
  13   2   3       13.83       -1.56     22.50 o 
 -14   3   3       82.57       95.45     28.06 o 
 -13   3   3       12.11       14.96     22.45 o 
 -12   3   3       13.94        2.95     15.92 o 
 -11   3   3      235.23      310.69     44.33 o 
 -10   3   3        2.59        2.85     14.01 o 
  -9   3   3      551.05      601.53     35.31 o 
  -8   3   3      340.87      307.05     24.59 o 
  -7   3   3      308.66      333.38     24.21 o 
  -6   3   3      507.69      452.02     25.24 o 
  -5   3   3      383.36      427.42     22.90 o 
  -4   3   3     1568.27     1544.82     38.54 o 
  -3   3   3      115.58      140.89     12.14 o 
  -2   3   3      938.33      842.98     20.42 o 
  -1   3   3        4.71        9.45      6.60 o 
   0   3   3     1212.65     1243.87     40.84 o 
   1   3   3      201.58      181.30     23.27 o 
   2   3   3     1054.23     1009.70     27.16 o 
   3   3   3       29.31       26.94      6.90 o 
   4   3   3       55.80       49.17     10.77 o 
   5   3   3      409.97      346.38     36.48 o 
   6   3   3      737.99      745.80     42.70 o 
   7   3   3       51.30       44.78     14.26 o 
   8   3   3       41.34       51.59     18.11 o 
   9   3   3      361.34      339.37     32.20 o 
  10   3   3       90.51       75.92     20.73 o 
  11   3   3       28.99        5.27     20.00 o 
  12   3   3      122.02      120.54     28.22 o 
  13   3   3       21.37       17.05     30.61 o 
 -14   4   3        0.74       42.05     27.78 o 
 -13   4   3       17.01       26.61     19.95 o 
 -12   4   3        9.81        5.06     16.64 o 
 -11   4   3        0.15      -12.33     14.81 o 
 -10   4   3      157.94      234.05     32.26 o 
  -9   4   3       28.32        1.28     10.84 o 
  -8   4   3       39.96       24.34     12.27 o 
  -7   4   3       19.47       31.77     11.85 o 
  -6   4   3       16.15       17.50      9.68 o 
  -5   4   3     1072.55     1139.94     38.64 o 
  -4   4   3      139.64      150.54     16.90 o 
  -3   4   3      100.93      151.09     15.73 o 
  -2   4   3      184.89      178.80     18.01 o 
  -1   4   3      203.64      176.79     13.12 o 
   0   4   3     1060.11     1069.58     32.60 o 
   1   4   3      158.71      169.89     13.20 o 
   2   4   3     2103.45     2052.39     44.06 o 
   3   4   3      383.63      447.74     19.17 o 
   4   4   3      190.74      183.12     17.53 o 
   5   4   3      162.42      155.44     19.36 o 
   6   4   3       13.13       28.96     11.80 o 
   7   4   3        2.45        5.99     10.74 o 
   8   4   3       17.97        4.00     12.61 o 
   9   4   3      144.89      140.20     23.30 o 
  10   4   3        1.91       -1.09     14.02 o 
  11   4   3       27.17       35.74     17.66 o 
  12   4   3      100.06      108.09     51.99 o 
  13   4   3      205.50      325.05     63.82 o 
 -14   5   3       80.20       59.29     29.03 o 
 -13   5   3        0.66       -8.39     19.49 o 
 -12   5   3      153.82      127.54     32.50 o 
 -11   5   3        6.95        2.12     15.59 o 
 -10   5   3       11.35       16.51     13.94 o 
  -9   5   3       66.05       45.74     17.61 o 
  -8   5   3      129.46      128.85     22.63 o 
  -7   5   3      482.76      518.34     38.18 o 
  -6   5   3      206.99      192.50     20.69 o 
  -5   5   3        0.94       -5.18      8.26 o 
  -4   5   3      690.69      724.48     31.83 o 
  -3   5   3       49.99       53.81     10.09 o 
  -2   5   3       94.24       95.93     12.10 o 
  -1   5   3       97.76      110.69     11.63 o 
   0   5   3      368.47      424.83     21.99 o 
   1   5   3      383.39      371.93     15.73 o 
   2   5   3     1524.02     1585.32     32.07 o 
   3   5   3       48.89       55.22     10.18 o 
   4   5   3      740.33      749.16     29.63 o 
   5   5   3      523.48      556.34     27.83 o 
   6   5   3      101.26      142.19     20.90 o 
   7   5   3       36.12       53.84     13.82 o 
   8   5   3       92.59       61.20     20.83 o 
   9   5   3       60.69       32.44     17.01 o 
  10   5   3        4.21       12.74     21.04 o 
  11   5   3        0.27        9.15     22.78 o 
  12   5   3       10.83      -24.51     30.90 o 
 -14   6   3        0.67        1.23     27.64 o 
 -13   6   3        2.61        1.00     25.51 o 
 -12   6   3        7.35       19.67     23.39 o 
 -11   6   3       40.49       40.01     24.24 o 
 -10   6   3      429.99      458.42     33.95 o 
  -9   6   3      405.70      355.29     34.94 o 
  -8   6   3        1.06        2.56     11.25 o 
  -7   6   3       68.29       54.22     14.33 o 
  -6   6   3      843.17      883.83     41.80 o 
  -5   6   3      364.07      387.66     40.24 o 
  -4   6   3     1163.04     1214.78     41.17 o 
  -3   6   3      607.25      656.03     25.33 o 
  -2   6   3       15.34       34.13      8.78 o 
  -1   6   3      102.63       98.77     11.71 o 
   0   6   3      393.65      356.55     19.42 o 
   1   6   3       90.07       77.79      9.54 o 
   2   6   3        2.09       -5.25      5.25 o 
   3   6   3     1454.21     1508.49     35.31 o 
   4   6   3       35.53       23.87     10.14 o 
   5   6   3      432.75      447.52     26.27 o 
   6   6   3      627.79      706.46     59.73 o 
   7   6   3     1097.85     1070.78     64.73 o 
   8   6   3      403.74      464.54     48.89 o 
   9   6   3      155.38      150.24     30.53 o 
  10   6   3        5.37      -16.30     16.30 o 
  11   6   3      252.50      313.57     46.24 o 
  12   6   3       37.00      -13.72     27.37 o 
 -13   7   3        3.12       16.94     42.25 o 
 -12   7   3       12.40       15.06     29.59 o 
 -11   7   3       43.61       36.20     38.87 o 
 -10   7   3       88.13       90.29     26.13 o 
  -9   7   3       76.93       37.06     21.08 o 
  -8   7   3      754.74      778.96     54.90 o 
  -7   7   3      493.84      470.41     34.09 o 
  -6   7   3       49.93       25.24     13.67 o 
  -5   7   3       59.83       67.78     14.40 o 
  -4   7   3      745.43      820.89     35.93 o 
  -3   7   3      369.92      477.34     23.83 o 
  -2   7   3        0.16       -7.12      7.12 o 
  -1   7   3      648.59      648.82     32.27 o 
   0   7   3      155.06      149.93     18.13 o 
   1   7   3        7.74       24.43     10.11 o 
   2   7   3      163.43      170.62     29.21 o 
   3   7   3      346.87      371.01     43.37 o 
   4   7   3      760.78      809.78     73.66 o 
   5   7   3        0.85       -9.80     11.77 o 
   6   7   3      631.60      531.46     44.80 o 
   7   7   3       30.02       10.47     17.26 o 
   8   7   3      170.81      174.63     31.47 o 
   9   7   3       58.18       33.08     21.58 o 
  10   7   3       58.95      118.09     29.82 o 
  11   7   3       76.96       56.60     34.77 o 
  12   7   3       16.01       -1.62     30.50 o 
 -13   8   3       31.98       84.78     38.42 o 
 -12   8   3        2.33        1.13     29.58 o 
 -11   8   3       63.18       78.95     26.65 o 
 -10   8   3       58.36       25.45     20.19 o 
  -9   8   3       38.31       82.99     24.54 o 
  -8   8   3        0.19      -14.36     14.36 o 
  -7   8   3      109.05       91.62     21.43 o 
  -6   8   3      100.51      111.66     22.72 o 
  -5   8   3      121.08      140.51     29.29 o 
  -4   8   3        0.70       -6.23     12.20 o 
  -3   8   3      174.22      154.02     32.61 o 
  -2   8   3      180.80      220.01     31.02 o 
  -1   8   3      180.48      167.07     18.88 o 
   0   8   3      469.52      509.55     28.70 o 
   1   8   3      930.70     1007.93     39.82 o 
   2   8   3      189.72      234.98     27.34 o 
   3   8   3       20.48       15.18     13.44 o 
   4   8   3       59.39       40.80     16.86 o 
   5   8   3        0.38        6.90     15.36 o 
   6   8   3      600.75      561.23     58.54 o 
   7   8   3       18.80        5.12     16.44 o 
   8   8   3       29.58       46.19     26.30 o 
   9   8   3       30.47       24.90     21.72 o 
  10   8   3        1.04      -12.91     20.49 o 
  11   8   3       36.88       16.43     31.52 o 
 -12   9   3        0.06       12.71     24.73 o 
 -11   9   3       39.78       23.84     21.98 o 
 -10   9   3       20.52      -13.00     19.22 o 
  -9   9   3        1.69       -4.13     18.84 o 
  -8   9   3      211.24      146.84     28.67 o 
  -7   9   3      203.05      189.87     31.18 o 
  -6   9   3       30.07       -1.51     20.20 o 
  -5   9   3      129.24      122.07     70.02 o 
  -4   9   3      692.88      613.01     59.30 o 
  -3   9   3      805.83     1037.05     79.48 o 
  -2   9   3       49.84       27.38     15.67 o 
  -1   9   3       14.88        9.32     22.48 o 
   0   9   3       29.59       28.46     20.91 o 
   1   9   3       58.78       63.74     17.49 o 
   2   9   3      107.50      104.33     23.00 o 
   3   9   3       56.96       42.30     16.92 o 
   4   9   3       56.26       34.53     16.82 o 
   5   9   3       89.13       39.47     46.12 o 
   6   9   3       35.54       18.10     18.67 o 
   7   9   3       45.09       17.72     18.95 o 
   8   9   3       28.46        7.77     19.24 o 
   9   9   3       42.81       79.22     26.53 o 
  10   9   3       44.38       26.09     34.81 o 
  11   9   3       29.40       23.77     34.14 o 
 -12  10   3        3.93       19.99     27.61 o 
 -11  10   3       24.13        7.17     24.30 o 
 -10  10   3       71.87       66.54     72.94 o 
  -9  10   3       47.89      -11.11     24.38 o 
  -8  10   3       18.67       18.50     25.32 o 
  -7  10   3       81.64       36.28     28.19 o 
  -6  10   3      213.62      254.82     45.97 o 
  -5  10   3       30.28       17.53     25.65 o 
  -4  10   3       67.64       74.96     28.96 o 
  -3  10   3       90.35      106.01     35.34 o 
  -2  10   3      200.37      190.43     36.73 o 
  -1  10   3       19.03       19.93     20.94 o 
   0  10   3        6.66       -1.68     32.75 o 
   1  10   3       25.39       23.63     22.74 o 
   2  10   3      224.88      297.19     43.92 o 
   3  10   3      460.39      456.66     55.14 o 
   4  10   3        2.55        7.81     18.35 o 
   5  10   3       50.97      104.45     25.04 o 
   6  10   3       79.33       62.32     22.96 o 
   7  10   3      146.50      184.05     33.36 o 
   8  10   3       36.57       29.35     21.61 o 
   9  10   3        3.56       19.41     22.95 o 
  10  10   3        8.73       14.64     39.82 o 
 -11  11   3        0.03      -29.03     29.03 o 
 -10  11   3        1.99       37.44     35.30 o 
  -9  11   3       38.86       48.87     33.42 o 
  -8  11   3       55.61       74.41     32.00 o 
  -7  11   3        2.87      -18.07     22.76 o 
  -6  11   3      161.62      152.49     38.83 o 
  -5  11   3      103.51       77.60     32.81 o 
  -4  11   3        2.14       34.70     26.29 o 
  -3  11   3      585.89      571.20     64.55 o 
  -2  11   3        0.12       30.07     24.18 o 
  -1  11   3      720.04      788.78     55.86 o 
   0  11   3        1.82       -3.67     15.09 o 
   1  11   3        1.19       -1.66     18.77 o 
   2  11   3      145.13       91.02     30.22 o 
   3  11   3      155.37       91.45     50.31 o 
   4  11   3      568.63      491.22     58.86 o 
   5  11   3      161.44      136.02     42.20 o 
   6  11   3        1.30        9.52     23.79 o 
   7  11   3        7.05       31.48     29.30 o 
   8  11   3       33.99       47.03     31.98 o 
   9  11   3       49.21       25.05     43.74 o 
 -10  12   3       31.61      -23.95     29.06 o 
  -9  12   3        0.15      -26.09     31.81 o 
  -8  12   3        8.32        1.54     28.87 o 
  -7  12   3        1.13      -22.65     24.83 o 
  -6  12   3       27.99       -4.43     24.15 o 
  -5  12   3        0.10       -6.55     37.47 o 
  -4  12   3        1.11      -19.92     19.92 o 
  -3  12   3      866.80      921.43     82.92 o 
  -2  12   3        8.76       -8.28     43.27 o 
  -1  12   3       32.06      -13.12     22.38 o 
   0  12   3      160.67      194.25     61.65 o 
   1  12   3      249.95      269.73     46.24 o 
   2  12   3       21.34        9.82     24.41 o 
   3  12   3       12.82        5.39     22.11 o 
   4  12   3       11.40       27.03     28.39 o 
   5  12   3        6.59        5.66     21.95 o 
   6  12   3       57.74       35.91     29.37 o 
   7  12   3        0.06      -22.86     22.86 o 
   8  12   3       60.08       60.59     49.33 o 
   9  12   3       21.65       17.52     46.78 o 
  -9  13   3      169.25      162.93     44.79 o 
  -8  13   3       62.99      107.55     41.56 o 
  -7  13   3        0.40       -0.68     28.66 o 
  -6  13   3        1.46       36.04     32.07 o 
  -5  13   3      124.02      143.41     43.71 o 
  -4  13   3       79.69       49.86     38.64 o 
  -3  13   3       16.93        5.60     26.83 o 
  -2  13   3       24.63       30.90     30.56 o 
  -1  13   3       39.00       74.32     33.41 o 
   0  13   3        2.27       33.96     30.67 o 
   1  13   3      154.75      203.79     52.48 o 
   2  13   3       15.47       16.85     26.91 o 
   3  13   3        0.10       -4.73     25.05 o 
   4  13   3       40.37       28.51     30.61 o 
   5  13   3        0.50       -9.44     35.96 o 
   6  13   3        0.28        3.23     27.85 o 
   7  13   3       14.95       15.90     30.25 o 
   8  13   3       57.97      103.39     58.36 o 
  -8  14   3        9.42       66.06     70.35 o 
  -7  14   3       38.78      113.51     38.83 o 
  -6  14   3       13.82        6.02     29.35 o 
  -5  14   3      100.25      127.69     49.87 o 
  -4  14   3       46.78       51.10     41.05 o 
  -3  14   3       31.30       10.89     30.73 o 
  -2  14   3       26.83       53.14     34.54 o 
  -1  14   3        3.83       59.60     33.41 o 
   0  14   3        8.47       25.45     29.83 o 
   1  14   3        5.04        1.43     24.26 o 
   2  14   3       24.87       41.92     31.94 o 
   3  14   3       71.95       54.20     34.60 o 
   4  14   3       56.78       43.80     35.20 o 
   5  14   3        0.03       37.06     32.09 o 
   6  14   3      368.44      543.22     97.84 o 
  -6  15   3       89.37      125.38     43.08 o 
  -5  15   3       11.37       -5.71     33.21 o 
  -4  15   3        6.96        4.39     35.41 o 
  -3  15   3        7.43       45.28     46.27 o 
  -2  15   3      219.32      293.64     80.63 o 
  -1  15   3       92.83      107.20     44.94 o 
   0  15   3        7.75      -26.66     26.66 o 
   1  15   3        4.02      -14.86     31.69 o 
   2  15   3        0.91      -20.02     22.79 o 
   3  15   3       10.08       -2.90     47.38 o 
   4  15   3        6.52       26.22     33.12 o 
   5  15   3       30.62      -11.84     33.11 o 
  -4  16   3       22.27       32.78     40.35 o 
  -3  16   3       39.08       50.22     41.21 o 
  -2  16   3        0.05      -28.32     39.57 o 
  -1  16   3       36.08       62.23     40.17 o 
   0  16   3        9.43      -16.42     29.48 o 
   1  16   3       49.20       21.64     28.94 o 
   2  16   3       14.97       29.86     38.17 o 
 -14   0   4        9.34      -29.97     35.00 o 
 -13   0   4       17.80       39.42     32.59 o 
 -12   0   4      110.39       73.33     30.86 o 
 -11   0   4        0.15      -21.32     38.07 o 
 -10   0   4       56.32       55.11     26.05 o 
  -9   0   4     2449.24     2572.94    148.61 o 
  -8   0   4        0.36       -3.46     14.64 o 
  -7   0   4     2108.44     2029.47    105.51 o 
  -6   0   4      986.38     1068.58     60.48 o 
  -5   0   4     2508.62     2603.59     69.57 o 
  -4   0   4       35.65       79.63     23.55 o 
  -3   0   4      194.28      157.88     22.77 o 
  -2   0   4       94.12       69.78     15.50 o 
  -1   0   4     1560.81     1569.14     67.81 o 
   0   0   4     2919.79     3051.68    137.54 o 
   1   0   4     2272.61     2238.74     80.37 o 
   2   0   4      516.25      583.03     86.15 o 
   3   0   4      246.90      261.21     27.20 o 
   4   0   4      284.03      293.35     30.47 o 
   5   0   4      483.45      519.21     87.54 o 
   6   0   4      191.95      258.98    106.80 o 
   7   0   4      182.83      187.53     32.95 o 
   8   0   4      272.05      200.46     28.96 o 
   9   0   4      204.29      231.57     38.96 o 
  10   0   4       53.26       80.11     28.38 o 
  11   0   4      325.32      337.05     65.96 o 
  12   0   4      124.82      102.07     36.87 o 
 -14   1   4        6.44       11.23     21.25 o 
 -13   1   4       22.59       11.98     20.63 o 
 -12   1   4       35.05      -14.77     14.77 o 
 -11   1   4       71.88       54.68     19.06 o 
 -10   1   4      226.40      310.51     32.14 o 
  -9   1   4        0.12      -10.09     11.76 o 
  -8   1   4       92.09       82.18     49.25 o 
  -7   1   4      384.66      392.94     29.26 o 
  -6   1   4        1.85        0.40      7.70 o 
  -5   1   4      177.39      195.20     17.38 o 
  -4   1   4      107.89       85.49      9.46 o 
  -3   1   4     1492.26     1468.03     31.29 o 
  -2   1   4      302.18      303.50     13.94 o 
  -1   1   4     2453.27     2419.39     46.23 o 
   0   1   4      731.25      746.97     31.18 o 
   1   1   4      973.21      947.95     33.69 o 
   2   1   4     1194.27     1267.28     41.36 o 
   3   1   4       24.16        5.49      7.37 o 
   4   1   4      575.13      635.23     28.79 o 
   5   1   4      127.93      142.67     16.80 o 
   6   1   4        8.20       10.72      9.47 o 
   7   1   4      134.29      132.79     20.62 o 
   8   1   4       55.89       57.34     16.05 o 
   9   1   4        1.00       -2.44     13.87 o 
  10   1   4      156.65      199.13     32.54 o 
  11   1   4       13.98        3.16     23.70 o 
  12   1   4        4.32      -13.53     29.92 o 
 -14   2   4        2.97      -18.76     20.31 o 
 -13   2   4       22.23       37.62     31.53 o 
 -12   2   4       81.46      129.03     28.83 o 
 -11   2   4       57.16       62.11     20.32 o 
 -10   2   4       37.53       15.23     15.41 o 
  -9   2   4       11.99      -11.51     20.80 o 
  -8   2   4       23.86       14.77     12.74 o 
  -7   2   4      145.70      155.53     22.27 o 
  -6   2   4      224.27      228.94     19.21 o 
  -5   2   4        5.45        3.58      7.08 o 
  -4   2   4      289.23      363.64     34.16 o 
  -3   2   4     1127.47     1179.27     27.02 o 
  -2   2   4      609.34      608.45     18.39 o 
  -1   2   4      141.81      151.04     12.69 o 
   0   2   4       30.11       16.37      7.93 o 
   1   2   4       24.49       29.94     12.96 o 
   2   2   4     1288.39     1259.83     41.46 o 
   3   2   4      101.35      111.48     12.89 o 
   4   2   4       39.29       38.42      8.99 o 
   5   2   4       43.67       41.12     12.76 o 
   6   2   4      365.24      409.79     30.37 o 
   7   2   4       14.22       14.39     17.68 o 
   8   2   4        0.14        4.29     12.13 o 
   9   2   4       11.72       -3.06     15.41 o 
  10   2   4        0.05       13.34     20.19 o 
  11   2   4        4.98       38.71     28.69 o 
  12   2   4        1.66       25.49     33.71 o 
 -14   3   4        8.71       16.17     18.97 o 
 -13   3   4        0.64        3.60     19.61 o 
 -12   3   4        7.37       -0.24     17.40 o 
 -11   3   4        0.05        6.82     14.77 o 
 -10   3   4        2.46       -5.48     12.58 o 
  -9   3   4       11.50       21.04     13.83 o 
  -8   3   4      207.22      165.30     25.25 o 
  -7   3   4      137.93      142.39     19.70 o 
  -6   3   4      119.48      135.22     15.76 o 
  -5   3   4      210.32      180.96     16.90 o 
  -4   3   4        2.22        0.75      7.39 o 
  -3   3   4     1407.98     1481.57     36.81 o 
  -2   3   4      484.18      449.04     21.65 o 
  -1   3   4        0.01        2.96      6.61 o 
   0   3   4       47.28       43.95     11.64 o 
   1   3   4      924.79     1124.15     43.35 o 
   2   3   4    12096.85    12725.08    223.91 o 
   3   3   4      204.26      230.84     15.35 o 
   4   3   4       20.08       13.75      8.10 o 
   5   3   4       58.15       91.86     15.68 o 
   6   3   4      328.67      394.95     68.49 o 
   7   3   4       14.22       -3.05     12.14 o 
   8   3   4       58.26       80.61     23.01 o 
   9   3   4       59.30       56.52     21.48 o 
  10   3   4       38.71       26.14     22.81 o 
  11   3   4        1.01       24.17     22.59 o 
  12   3   4       20.02       16.07     33.54 o 
 -14   4   4        5.07       16.82     20.41 o 
 -13   4   4       45.63       47.62     21.88 o 
 -12   4   4       84.40       77.54     23.46 o 
 -11   4   4      250.88      251.95     31.28 o 
 -10   4   4       35.88       25.20     17.54 o 
  -9   4   4       31.35       13.71     14.29 o 
  -8   4   4       18.42       12.94     11.76 o 
  -7   4   4      280.84      317.12     46.00 o 
  -6   4   4     1113.25     1112.53     38.79 o 
  -5   4   4      296.10      274.98     22.57 o 
  -4   4   4      200.04      163.76     16.13 o 
  -3   4   4      208.46      249.24     17.34 o 
  -2   4   4       40.22       30.53      8.34 o 
  -1   4   4     1148.49     1089.52     44.45 o 
   0   4   4      437.49      430.66     29.15 o 
   1   4   4      203.12      227.58     22.25 o 
   2   4   4      439.65      428.98     27.01 o 
   3   4   4      179.85      189.45     17.16 o 
   4   4   4       11.96       14.62      8.94 o 
   5   4   4      592.47      530.16     40.14 o 
   6   4   4      340.71      325.48     34.35 o 
   7   4   4      122.74      201.60     29.50 o 
   8   4   4        1.47       22.39     16.81 o 
   9   4   4        1.36        5.00     17.53 o 
  10   4   4       43.07       38.28     22.41 o 
  11   4   4       65.74       77.64     25.60 o 
  12   4   4       17.85      -15.07     27.67 o 
 -14   5   4       10.77      -13.44     25.53 o 
 -13   5   4      106.10      103.67     28.56 o 
 -12   5   4        0.00      -16.81     16.81 o 
 -11   5   4       80.26       67.51     21.27 o 
 -10   5   4      103.13      144.23     25.46 o 
  -9   5   4      145.26      111.43     26.57 o 
  -8   5   4      155.27      188.00     21.30 o 
  -7   5   4       79.05       81.20     15.68 o 
  -6   5   4      228.95      260.60     25.42 o 
  -5   5   4      180.00      162.88     16.61 o 
  -4   5   4       52.80       51.67     12.95 o 
  -3   5   4     1455.49     1498.36     48.40 o 
  -2   5   4       67.67       92.80     13.47 o 
  -1   5   4      247.84      277.90     21.61 o 
   0   5   4       50.11       70.87     12.63 o 
   1   5   4     1394.57     1400.98     43.56 o 
   2   5   4       49.18       42.10     11.79 o 
   3   5   4      475.79      525.58     27.09 o 
   4   5   4      377.47      380.62     29.68 o 
   5   5   4      616.76      610.53     43.06 o 
   6   5   4        4.22       -8.88     12.86 o 
   7   5   4     1366.88     1370.86    176.46 o 
   8   5   4       25.28       28.72     20.55 o 
   9   5   4       15.70       -2.77     18.56 o 
  10   5   4       41.39       84.45     28.71 o 
  11   5   4       36.45       -0.75     22.55 o 
  12   5   4        5.70       -9.71     25.26 o 
 -13   6   4       22.83       29.92     25.38 o 
 -12   6   4       35.24        7.21     22.33 o 
 -11   6   4       35.38       33.52     22.93 o 
 -10   6   4        9.84       25.24     16.13 o 
  -9   6   4      167.88      137.82     20.59 o 
  -8   6   4        1.14       -2.40     10.93 o 
  -7   6   4        3.17        4.37     10.63 o 
  -6   6   4       72.31       64.55     16.10 o 
  -5   6   4       14.37       16.59     12.64 o 
  -4   6   4       94.09       99.32     16.29 o 
  -3   6   4       49.54       51.84     13.53 o 
  -2   6   4       77.72       78.13     11.69 o 
  -1   6   4      241.16      211.52     17.31 o 
   0   6   4      478.33      485.76     45.54 o 
   1   6   4        2.25        7.58      8.18 o 
   2   6   4       31.71       27.03     10.44 o 
   3   6   4        0.06        1.40      7.73 o 
   4   6   4        3.88        0.90     10.29 o 
   5   6   4      105.18       99.23     18.66 o 
   6   6   4      233.97      246.66     34.13 o 
   7   6   4       30.68       19.27     18.69 o 
   8   6   4       20.19       25.98     20.64 o 
   9   6   4        0.46       -6.17     19.32 o 
  10   6   4        0.52       17.14     23.45 o 
  11   6   4        0.55       28.27     26.35 o 
 -13   7   4        0.08      -23.50     23.50 o 
 -12   7   4       21.91       -1.48     27.44 o 
 -11   7   4       15.82       -7.20     29.89 o 
 -10   7   4       13.87       -5.54     18.30 o 
  -9   7   4      105.10      134.78     28.69 o 
  -8   7   4       36.70        5.30     17.61 o 
  -7   7   4        7.10        0.93     12.13 o 
  -6   7   4        2.09       19.08     13.33 o 
  -5   7   4      287.72      310.63     29.67 o 
  -4   7   4      762.73      777.82     45.78 o 
  -3   7   4      338.23      383.10     27.51 o 
  -2   7   4       41.09       42.62     10.49 o 
  -1   7   4        3.63        9.22      8.78 o 
   0   7   4       30.95       49.98     14.97 o 
   1   7   4      155.60      183.12     36.08 o 
   2   7   4      539.38      538.66     34.17 o 
   3   7   4       14.24        9.49     12.14 o 
   4   7   4      145.25      155.15     26.11 o 
   5   7   4        1.57      -13.09     13.09 o 
   6   7   4       72.81       80.88     23.24 o 
   7   7   4      198.18      188.85     55.81 o 
   8   7   4       94.67       65.88     24.26 o 
   9   7   4       64.95        0.54     20.77 o 
  10   7   4       65.17       27.27     26.39 o 
  11   7   4        1.69       14.95     22.82 o 
 -12   8   4       27.94       58.98     36.52 o 
 -11   8   4      125.21       80.35     35.93 o 
 -10   8   4       93.27       61.57     25.20 o 
  -9   8   4      109.46      104.31     26.34 o 
  -8   8   4       16.02       21.74     21.05 o 
  -7   8   4       10.67        5.40     15.50 o 
  -6   8   4      230.93      247.76     32.46 o 
  -5   8   4       60.94       55.91     18.80 o 
  -4   8   4     1813.10     1669.88     54.53 o 
  -3   8   4        2.27        0.45     12.55 o 
  -2   8   4     1020.95     1015.25     50.22 o 
  -1   8   4       49.01       63.31     17.64 o 
   0   8   4      156.92      154.77     19.30 o 
   1   8   4      228.79      271.19     37.58 o 
   2   8   4      201.27      235.30     24.91 o 
   3   8   4      138.64      158.38     25.36 o 
   4   8   4       17.03        5.08     22.84 o 
   5   8   4       62.27       51.00     20.88 o 
   6   8   4      339.16      365.78     41.30 o 
   7   8   4       35.76       44.74     22.14 o 
   8   8   4        1.19       -5.89     18.04 o 
   9   8   4        0.15        3.95     21.66 o 
  10   8   4       59.88       81.35     33.29 o 
  11   8   4        6.12       22.23     28.51 o 
 -12   9   4        9.62       18.68     29.79 o 
 -11   9   4        1.34      -17.06     20.83 o 
 -10   9   4       18.66        5.18     19.45 o 
  -9   9   4       80.32      125.74     29.48 o 
  -8   9   4      111.48       94.05     24.13 o 
  -7   9   4      104.04      136.88     26.06 o 
  -6   9   4        0.00        4.83     40.59 o 
  -5   9   4       34.20       43.64     67.54 o 
  -4   9   4      767.52      750.82     66.44 o 
  -3   9   4       74.67       79.74     56.66 o 
  -2   9   4      265.17      225.68     39.15 o 
  -1   9   4        4.51       -2.41     14.48 o 
   0   9   4        1.64      -10.93     13.03 o 
   1   9   4        0.07      -10.06     10.06 o 
   2   9   4      457.76      514.33     35.26 o 
   3   9   4      417.73      420.50     40.35 o 
   4   9   4        0.05       -8.65     14.41 o 
   5   9   4      119.60      111.20     28.43 o 
   6   9   4      107.70       83.14     37.57 o 
   7   9   4        2.04        7.66     19.48 o 
   8   9   4       40.14       32.22     24.79 o 
   9   9   4       99.40      120.60     33.90 o 
  10   9   4       29.93       36.55     27.43 o 
 -11  10   4        0.01       -6.94     44.45 o 
 -10  10   4        2.82       -9.56     30.71 o 
  -9  10   4       41.65       44.99     47.00 o 
  -8  10   4        0.04        3.75     39.12 o 
  -7  10   4       15.28       25.85     27.09 o 
  -6  10   4      111.10       79.90     32.18 o 
  -5  10   4       14.16       28.81     24.12 o 
  -4  10   4      113.40      100.18     31.05 o 
  -3  10   4      606.77      636.44     64.82 o 
  -2  10   4      344.40      353.43     50.37 o 
  -1  10   4       80.54       21.10     21.02 o 
   0  10   4       39.41       24.74     33.41 o 
   1  10   4      623.56      636.44    116.20 o 
   2  10   4      347.06      239.73     69.74 o 
   3  10   4        0.37        5.81     18.20 o 
   4  10   4        0.01       -3.66     20.01 o 
   5  10   4       32.01       10.72     19.21 o 
   6  10   4       38.00       38.17     21.71 o 
   7  10   4        3.49      -10.05     19.96 o 
   8  10   4       15.75       12.07     23.33 o 
   9  10   4        6.47      -21.89     21.89 o 
 -11  11   4        0.01       37.25     46.76 o 
 -10  11   4        0.21      -25.63     25.63 o 
  -9  11   4        2.09       42.95     34.88 o 
  -8  11   4        9.43       -1.59     33.96 o 
  -7  11   4        1.39      -12.45     23.56 o 
  -6  11   4        4.01       -1.94     24.39 o 
  -5  11   4      197.32      222.76     46.76 o 
  -4  11   4       47.56       48.24     27.19 o 
  -3  11   4      377.31      408.10     56.19 o 
  -2  11   4       37.49        7.22     22.54 o 
  -1  11   4      119.82       78.61     40.20 o 
   0  11   4       57.20       35.59     32.01 o 
   1  11   4        0.60       21.60     22.49 o 
   2  11   4        9.40      -17.87     18.91 o 
   3  11   4       13.31       17.34     22.96 o 
   4  11   4       17.66       38.98     25.37 o 
   5  11   4       15.85      -19.46     20.98 o 
   6  11   4        5.15        1.69     24.11 o 
   7  11   4       30.14       19.52     51.80 o 
   8  11   4       12.86        0.84     30.57 o 
   9  11   4        9.37      -10.92     30.06 o 
 -10  12   4        1.90       18.65     30.97 o 
  -9  12   4       62.96       21.47     36.97 o 
  -8  12   4        3.54        4.64     31.63 o 
  -7  12   4       74.16      103.40     40.39 o 
  -6  12   4       41.10       48.31     34.09 o 
  -5  12   4       15.53       62.34     32.27 o 
  -4  12   4       46.60       51.46     29.95 o 
  -3  12   4       61.97       11.06     41.51 o 
  -2  12   4      132.68      163.84     63.74 o 
  -1  12   4       16.14       -0.31     26.35 o 
   0  12   4       86.62       65.63     33.48 o 
   1  12   4      180.24      182.49     41.49 o 
   2  12   4       23.12        7.15     41.79 o 
   3  12   4        0.02       10.54     24.40 o 
   4  12   4      137.69      127.02     37.98 o 
   5  12   4        1.67      -21.63     21.63 o 
   6  12   4        5.69       -5.60     28.54 o 
   7  12   4        0.11       15.05     31.11 o 
   8  12   4       13.85       21.60     33.00 o 
  -9  13   4       28.96       36.47     37.07 o 
  -8  13   4      180.60      183.80    130.71 o 
  -7  13   4        0.01      -14.52     27.69 o 
  -6  13   4       12.10       43.87     51.64 o 
  -5  13   4        6.93      -10.13     26.11 o 
  -4  13   4      446.05      615.62     81.68 o 
  -3  13   4        0.15       62.60     35.65 o 
  -2  13   4       91.24      123.65     39.63 o 
  -1  13   4       45.83       31.99     28.75 o 
   0  13   4       41.87       45.54     34.85 o 
   1  13   4        2.02       24.63     27.06 o 
   2  13   4       75.05       99.18     36.18 o 
   3  13   4      162.95      203.08     73.11 o 
   4  13   4        5.75      -16.63     24.93 o 
   5  13   4        1.03       24.32     29.71 o 
   6  13   4        2.71      -13.80     26.21 o 
   7  13   4       20.48       40.28     45.18 o 
  -7  14   4       21.12       13.95     37.38 o 
  -6  14   4        0.30       18.19     34.94 o 
  -5  14   4       14.78       63.26     38.39 o 
  -4  14   4        9.60       14.43     30.13 o 
  -3  14   4       27.11       11.58     34.42 o 
  -2  14   4       14.15       34.39     33.98 o 
  -1  14   4        0.07       16.42     32.45 o 
   0  14   4        3.87       31.62     31.54 o 
   1  14   4       43.06      110.89     46.93 o 
   2  14   4       53.85       86.52     61.66 o 
   3  14   4        0.01       -9.80     29.06 o 
   4  14   4       15.72      -22.09     27.89 o 
   5  14   4       25.86      -25.02     28.11 o 
  -5  15   4        9.51       -5.73     28.83 o 
  -4  15   4        5.42        8.16     36.08 o 
  -3  15   4        0.39       21.79     36.54 o 
  -2  15   4        7.16      -14.24     31.97 o 
  -1  15   4        0.95      -14.77     57.39 o 
   0  15   4        4.35      -35.48     35.48 o 
   1  15   4        6.28       -1.73     32.36 o 
   2  15   4       25.72        9.24     36.59 o 
   3  15   4       16.81       10.62     50.31 o 
  -1  16   4       10.24       23.95     39.42 o 
 -14   1   5       16.21       42.98     28.30 o 
 -13   1   5        7.92       15.34     24.35 o 
 -12   1   5       70.20       61.41     42.68 o 
 -11   1   5      253.14      258.14     44.76 o 
 -10   1   5       85.60       99.54     27.89 o 
  -9   1   5      121.02      135.27     22.05 o 
  -8   1   5      889.59      889.63     45.43 o 
  -7   1   5       38.85       16.04     12.15 o 
  -6   1   5       79.90       60.42     15.04 o 
  -5   1   5       40.34       43.04     10.96 o 
  -4   1   5        4.43        1.85      7.43 o 
  -3   1   5     1112.26     1154.54     29.00 o 
  -2   1   5      175.53      185.49     13.16 o 
  -1   1   5        3.00       -1.52      5.28 o 
   0   1   5      119.71      131.13     10.63 o 
   1   1   5      160.37      141.94     17.53 o 
   2   1   5      126.96       94.51     15.48 o 
   3   1   5      132.81       99.06     13.57 o 
   4   1   5       82.52       92.22     13.80 o 
   5   1   5       26.56       23.57     10.88 o 
   6   1   5      182.95      187.49     24.79 o 
   7   1   5        1.33       -8.19     14.54 o 
   8   1   5      431.10      450.97     46.83 o 
   9   1   5       25.34       26.57     21.03 o 
  10   1   5        1.45       16.35     26.89 o 
  11   1   5       14.30       11.78     30.76 o 
  12   1   5        0.33       41.03     32.39 o 
 -14   2   5       14.39      -15.35     20.33 o 
 -13   2   5      195.68      223.97     35.15 o 
 -12   2   5       59.90       40.86     28.11 o 
 -11   2   5       28.03       41.84     19.03 o 
 -10   2   5       48.09       48.64     18.24 o 
  -9   2   5       57.87       87.57     18.71 o 
  -8   2   5     2568.13     2569.51     75.34 o 
  -7   2   5      104.94      120.87     23.40 o 
  -6   2   5       39.56       31.05     12.69 o 
  -5   2   5      310.03      340.87     21.79 o 
  -4   2   5       26.30       14.35      8.57 o 
  -3   2   5       83.57       98.74     13.72 o 
  -2   2   5      182.96      190.06     12.04 o 
  -1   2   5     1227.08     1266.79     35.76 o 
   0   2   5      109.50       99.98     20.24 o 
   1   2   5       23.02       16.38      9.48 o 
   2   2   5       25.65       41.94     12.32 o 
   3   2   5       63.79       55.20     11.12 o 
   4   2   5      645.44      732.21     32.91 o 
   5   2   5     1108.87     1137.66     77.17 o 
   6   2   5       26.44       33.80     15.77 o 
   7   2   5        1.30        9.21     15.57 o 
   8   2   5        0.01      -14.16     14.16 o 
   9   2   5      204.85      258.56     37.53 o 
  10   2   5       99.92      103.92     29.78 o 
  11   2   5       36.73      117.34     40.59 o 
 -14   3   5      196.42      201.74     34.41 o 
 -13   3   5      277.37      301.89     73.48 o 
 -12   3   5      114.91       97.72     24.41 o 
 -11   3   5       25.14       19.33     16.76 o 
 -10   3   5      117.05       73.89     23.85 o 
  -9   3   5       49.54       24.82     14.85 o 
  -8   3   5       54.63       27.21     18.08 o 
  -7   3   5       71.71       81.25     17.36 o 
  -6   3   5      254.45      257.23     21.12 o 
  -5   3   5        4.11       -1.26      8.83 o 
  -4   3   5       46.02       64.59     11.71 o 
  -3   3   5      628.00      608.95     31.77 o 
  -2   3   5      378.42      388.39     25.86 o 
  -1   3   5       16.24        4.75      8.63 o 
   0   3   5      511.69      400.71     31.29 o 
   1   3   5      441.79      465.02     75.10 o 
   2   3   5      289.05      282.53     29.14 o 
   3   3   5      691.46      695.05     33.22 o 
   4   3   5       20.03       29.13     11.77 o 
   5   3   5      367.28      336.09     26.85 o 
   6   3   5      395.41      384.23     55.74 o 
   7   3   5       17.79       13.34     21.63 o 
   8   3   5       18.61       65.99     23.59 o 
   9   3   5       83.77       70.51     32.06 o 
  10   3   5        1.27       32.35     24.32 o 
  11   3   5        3.24       37.39     26.48 o 
 -14   4   5       10.66        0.72     19.55 o 
 -13   4   5       14.39       -1.81     20.82 o 
 -12   4   5       33.51       49.08     21.32 o 
 -11   4   5       41.92       37.85     19.26 o 
 -10   4   5      100.85       73.71     19.83 o 
  -9   4   5      177.84      149.61     22.69 o 
  -8   4   5      169.02      119.72     20.70 o 
  -7   4   5      151.89      175.83     19.90 o 
  -6   4   5       37.24       15.05     16.82 o 
  -5   4   5       28.16       31.29     11.20 o 
  -4   4   5       25.78       22.80     12.68 o 
  -3   4   5       13.33        9.49      9.91 o 
  -2   4   5      468.48      467.26     28.86 o 
  -1   4   5        5.02        4.05     16.25 o 
   0   4   5      100.46       80.11     16.95 o 
   1   4   5      723.40      791.79     43.34 o 
   2   4   5      970.98     1007.39     49.99 o 
   3   4   5      214.11      189.61     22.83 o 
   4   4   5       57.37       64.72     14.12 o 
   5   4   5       66.52       56.84     16.08 o 
   6   4   5      595.10      671.54     51.37 o 
   7   4   5       27.20       22.46     17.15 o 
   8   4   5      103.38       82.87     25.07 o 
   9   4   5        8.92       -5.44     18.36 o 
  10   4   5       51.99       22.14     23.20 o 
  11   4   5        2.40       -5.95     27.35 o 
 -13   5   5        8.32        5.51     20.39 o 
 -12   5   5        7.48        0.52     18.16 o 
 -11   5   5      224.95      256.60     31.38 o 
 -10   5   5        2.98       17.46     15.41 o 
  -9   5   5       21.28        5.82     14.46 o 
  -8   5   5      201.23      135.58     21.50 o 
  -7   5   5      174.00      191.62     21.04 o 
  -6   5   5      217.81      202.94     30.86 o 
  -5   5   5        0.41       19.47     12.26 o 
  -4   5   5        0.04       -0.34     10.56 o 
  -3   5   5        0.39       -8.21      8.83 o 
  -2   5   5      601.48      637.80     42.04 o 
  -1   5   5      419.26      416.63     24.12 o 
   0   5   5       88.75       70.01     20.43 o 
   1   5   5      740.23      748.44     44.35 o 
   2   5   5      394.64      459.80     31.12 o 
   3   5   5        0.82       -2.02      9.16 o 
   4   5   5        9.85        5.14     10.41 o 
   5   5   5       24.70       40.24     19.88 o 
   6   5   5      129.68      169.96     52.46 o 
   7   5   5       20.20       12.96     17.37 o 
   8   5   5       50.18       75.13     31.77 o 
   9   5   5        3.23        3.34     26.54 o 
  10   5   5        5.66      -15.95     21.36 o 
  11   5   5        7.91       25.95     29.31 o 
 -13   6   5      189.39      219.72     71.01 o 
 -12   6   5       25.41        8.34     38.47 o 
 -11   6   5        2.89        6.85     21.51 o 
 -10   6   5      138.15       91.13     30.43 o 
  -9   6   5       98.50       77.34     24.44 o 
  -8   6   5       15.40       32.43     15.93 o 
  -7   6   5        4.34      -13.05     13.05 o 
  -6   6   5       51.08       58.46     17.36 o 
  -5   6   5       61.83       59.45     20.65 o 
  -4   6   5       14.08       -0.35     11.57 o 
  -3   6   5      708.85      824.61     40.08 o 
  -2   6   5      306.95      332.62     26.75 o 
  -1   6   5      915.12      941.91     39.44 o 
   0   6   5      793.42      749.76     36.88 o 
   1   6   5       15.56        5.82     10.95 o 
   2   6   5       52.26       49.32     12.49 o 
   3   6   5      720.55      824.11     33.97 o 
   4   6   5     1168.81     1160.95     46.32 o 
   5   6   5        8.77       22.70     18.19 o 
   6   6   5        9.85       13.52     18.91 o 
   7   6   5      215.27      241.45     38.09 o 
   8   6   5      325.41      333.11     58.31 o 
   9   6   5        0.55        2.64     21.64 o 
  10   6   5       58.01       62.51     31.66 o 
  11   6   5       33.94       20.30     26.79 o 
 -13   7   5       13.74      -23.36     27.21 o 
 -12   7   5       64.14       45.27     36.26 o 
 -11   7   5        3.14       22.26     28.20 o 
 -10   7   5       39.52       36.06     29.54 o 
  -9   7   5       76.75       42.41     21.07 o 
  -8   7   5       91.96      112.64     22.43 o 
  -7   7   5      282.97      302.28     40.49 o 
  -6   7   5       46.86       45.76     15.95 o 
  -5   7   5      139.45      130.64     20.84 o 
  -4   7   5      372.20      379.98     30.71 o 
  -3   7   5       65.62       61.10     15.12 o 
  -2   7   5      121.34      110.57     17.80 o 
  -1   7   5      114.28      150.27     17.58 o 
   0   7   5      527.76      453.92     37.08 o 
   1   7   5      415.08      416.30     31.69 o 
   2   7   5      184.45      239.78     25.95 o 
   3   7   5      287.03      286.38     31.09 o 
   4   7   5        0.80        2.08     14.50 o 
   5   7   5      264.58      284.66     37.76 o 
   6   7   5       20.14       -4.91     16.34 o 
   7   7   5      140.23      201.13     35.91 o 
   8   7   5       23.04       32.44     23.72 o 
   9   7   5       26.94       28.79     26.32 o 
  10   7   5       19.22       15.69     25.94 o 
 -12   8   5        4.18       21.70     31.28 o 
 -11   8   5        2.84       -6.71     33.86 o 
 -10   8   5        0.30       -1.83     22.95 o 
  -9   8   5        0.07      -15.11     15.11 o 
  -8   8   5        2.78        7.23     19.86 o 
  -7   8   5      406.88      448.23     44.21 o 
  -6   8   5       20.27       16.65     16.25 o 
  -5   8   5       21.50       20.87     14.44 o 
  -4   8   5       42.41       84.33     25.68 o 
  -3   8   5        1.75       16.10     15.63 o 
  -2   8   5      936.63      857.51     67.16 o 
  -1   8   5       87.40       83.75     20.76 o 
   0   8   5       36.76       50.49     18.06 o 
   1   8   5      157.13      145.03     26.51 o 
   2   8   5        2.30      -10.71     10.96 o 
   3   8   5        7.91        7.15     13.08 o 
   4   8   5       50.68       68.31     22.01 o 
   5   8   5       10.66       -6.51     16.24 o 
   6   8   5       81.41       63.18     36.71 o 
   7   8   5       18.42       24.86     21.99 o 
   8   8   5       33.52       24.85     25.10 o 
   9   8   5       33.51       20.72     24.81 o 
  10   8   5       13.32       -1.66     23.69 o 
 -11   9   5        7.33       -1.46     27.57 o 
 -10   9   5       19.12       11.80     23.39 o 
  -9   9   5       85.35       56.47     44.61 o 
  -8   9   5        0.74       -0.83     20.21 o 
  -7   9   5        0.12       -6.91     23.33 o 
  -6   9   5       20.83       19.15     26.40 o 
  -5   9   5        9.85       -1.08     21.59 o 
  -4   9   5       66.58       88.16     71.78 o 
  -3   9   5        0.53       18.24     22.47 o 
  -2   9   5      384.64      369.51     50.79 o 
  -1   9   5       66.14       69.56     20.07 o 
   0   9   5        8.32        2.21     14.18 o 
   1   9   5      219.01      178.37     22.71 o 
   2   9   5      147.97      135.26     21.57 o 
   3   9   5        3.96       -5.91     14.80 o 
   4   9   5        4.73      -14.97     15.30 o 
   5   9   5       45.36       65.16     23.45 o 
   6   9   5        9.74       15.01     20.49 o 
   7   9   5       15.81       -7.26     20.66 o 
   8   9   5        4.22       21.84     25.22 o 
   9   9   5       17.74       37.45     27.44 o 
 -11  10   5       26.92      -10.41     44.66 o 
 -10  10   5        6.91        8.16     33.75 o 
  -9  10   5       61.57       28.78     71.02 o 
  -8  10   5        7.39       -2.30     26.46 o 
  -7  10   5       24.80       54.23     49.18 o 
  -6  10   5        6.75       42.23     30.68 o 
  -5  10   5      105.86      116.21     37.58 o 
  -4  10   5       49.45       34.75     26.97 o 
  -3  10   5      118.57      119.13     36.42 o 
  -2  10   5       17.16      -10.66     20.93 o 
  -1  10   5       84.58      128.12     35.60 o 
   0  10   5      364.95      418.27     54.51 o 
   1  10   5        4.01      -15.19     15.19 o 
   2  10   5       22.82       11.26     20.91 o 
   3  10   5       26.72       52.76     27.71 o 
   4  10   5       68.00       90.24     33.13 o 
   5  10   5       55.39       46.97     24.07 o 
   6  10   5       21.27       15.22     22.89 o 
   7  10   5        0.01      -16.86     21.62 o 
   8  10   5        1.92       -0.14     24.61 o 
 -10  11   5       41.24       62.62     38.51 o 
  -9  11   5      192.08      219.46     54.20 o 
  -8  11   5       91.26       86.14     38.45 o 
  -7  11   5        3.03       36.83     31.40 o 
  -6  11   5        6.39       21.35     28.56 o 
  -5  11   5      352.51      395.53    149.32 o 
  -4  11   5       49.67       28.43     28.39 o 
  -3  11   5        0.26        7.13     24.66 o 
  -2  11   5        0.02      -13.74     20.97 o 
  -1  11   5        0.35       34.58     25.76 o 
   0  11   5       94.28      146.76     38.60 o 
   1  11   5       20.51       16.21     37.96 o 
   2  11   5      150.80      107.38     34.42 o 
   3  11   5       35.73       31.90     25.92 o 
   4  11   5        0.08       20.14     29.20 o 
   5  11   5        6.62      -15.84     22.53 o 
   6  11   5        2.27       -9.51     26.59 o 
   7  11   5      117.99      153.66     45.90 o 
   8  11   5      121.37      139.84     46.13 o 
  -9  12   5       36.81       61.80     37.37 o 
  -8  12   5        0.04       -9.38     28.68 o 
  -7  12   5       19.13       25.66     32.12 o 
  -6  12   5       10.77       41.91     35.23 o 
  -5  12   5       64.32       68.17     36.62 o 
  -4  12   5       11.47      -11.50     25.57 o 
  -3  12   5       81.46      118.02     56.18 o 
  -2  12   5      189.21      190.34     45.13 o 
  -1  12   5        8.20       19.58     25.44 o 
   0  12   5       70.99       78.69     35.29 o 
   1  12   5       91.32        7.24     24.50 o 
   2  12   5       25.21        5.82     40.36 o 
   3  12   5        0.50       -8.88     22.09 o 
   4  12   5       17.21       47.96     36.90 o 
   5  12   5       21.12       30.20     31.17 o 
   6  12   5       92.89      143.12     43.85 o 
   7  12   5       37.42       68.83     59.88 o 
  -8  13   5      113.92      130.83     47.52 o 
  -7  13   5       33.49      -12.85     27.04 o 
  -6  13   5        4.82       39.31     34.66 o 
  -5  13   5       15.74       37.88     38.33 o 
  -4  13   5        1.25       -1.77     29.53 o 
  -3  13   5        1.19      -14.93     25.36 o 
  -2  13   5       80.94       83.56     34.43 o 
  -1  13   5      152.96      172.67     45.93 o 
   0  13   5        9.49        0.81     26.89 o 
   1  13   5        0.26        1.49     27.15 o 
   2  13   5        2.32      -36.11     36.11 o 
   3  13   5        3.08       16.87     27.43 o 
   4  13   5        9.74      -13.95     25.35 o 
   5  13   5        5.19       20.24     33.28 o 
  -6  14   5        4.38      -31.27     31.27 o 
  -5  14   5        7.77       20.35     34.52 o 
  -4  14   5        1.49       15.56     36.29 o 
  -3  14   5      146.59      125.55     45.80 o 
  -2  14   5      146.99      178.10     48.78 o 
  -1  14   5        4.50       -5.66     59.29 o 
   0  14   5       60.59       62.62     38.49 o 
   1  14   5        0.99      -26.21     30.22 o 
   2  14   5       24.11      -28.80     28.80 o 
   3  14   5        1.99       -0.71     43.49 o 
   4  14   5        1.35       -9.74     26.14 o 
  -4  15   5       64.88       45.01     39.71 o 
  -3  15   5        6.07        7.38     30.25 o 
  -2  15   5        2.39       -5.82     51.40 o 
  -1  15   5        1.50      -29.98     30.90 o 
   0  15   5       23.28       80.65     39.24 o 
   1  15   5       62.60       27.53     32.64 o 
 -14   0   6        0.25       36.56     32.53 o 
 -13   0   6       31.75       55.09     34.83 o 
 -12   0   6        1.26      -12.40     26.60 o 
 -11   0   6       11.38       45.15     35.67 o 
 -10   0   6       13.65      -16.87     20.81 o 
  -9   0   6      262.77      288.56     43.61 o 
  -8   0   6      443.18      450.61     51.47 o 
  -7   0   6       37.40       39.44     43.05 o 
  -6   0   6       38.42       14.60     17.47 o 
  -5   0   6       23.08       44.99     18.19 o 
  -4   0   6     1195.48     1089.71     57.26 o 
  -3   0   6       22.89       51.07     13.83 o 
  -2   0   6     1710.28     1755.18     81.39 o 
  -1   0   6        5.66       10.88     15.88 o 
   0   0   6       25.61       31.89     37.82 o 
   1   0   6      142.78      154.03     27.59 o 
   2   0   6      133.93      100.16     24.84 o 
   3   0   6     1118.46     1036.80     86.61 o 
   4   0   6       54.26       52.81     22.55 o 
   5   0   6        0.04       -4.49     12.87 o 
   6   0   6        0.18        3.81     17.56 o 
   7   0   6        5.22        4.18     20.51 o 
   8   0   6      351.13      451.41     62.58 o 
   9   0   6        8.59       24.28     38.67 o 
  10   0   6      176.41      188.93     63.37 o 
  11   0   6       11.29       43.66     46.37 o 
 -13   1   6       27.01       25.06     23.22 o 
 -12   1   6        0.04        7.62     17.99 o 
 -11   1   6       43.60       57.80     21.85 o 
 -10   1   6       18.67       60.61     19.78 o 
  -9   1   6        1.21        2.31     14.04 o 
  -8   1   6      126.29      129.30     21.12 o 
  -7   1   6      319.97      335.87     44.81 o 
  -6   1   6       48.22       53.28     16.81 o 
  -5   1   6      413.14      433.56     31.63 o 
  -4   1   6      597.39      732.66     44.12 o 
  -3   1   6      139.47      132.57     26.80 o 
  -2   1   6      540.92      598.89     27.80 o 
  -1   1   6      283.78      320.88     23.52 o 
   0   1   6      202.09      191.91     17.46 o 
   1   1   6        0.83       -3.76     10.18 o 
   2   1   6      823.53      796.73     42.19 o 
   3   1   6      440.66      431.50     29.10 o 
   4   1   6      305.04      319.67     24.50 o 
   5   1   6        1.10       -8.42      8.42 o 
   6   1   6       40.32       26.41     15.17 o 
   7   1   6      141.03      160.39     29.67 o 
   8   1   6       10.58       45.32     22.01 o 
   9   1   6        0.03       17.12     22.29 o 
  10   1   6        7.82       29.26     31.10 o 
  11   1   6       59.89      117.65     40.58 o 
 -13   2   6       11.44       23.11     22.42 o 
 -12   2   6       37.04       30.84     20.27 o 
 -11   2   6        0.01       11.45     17.65 o 
 -10   2   6       10.24      -13.54     13.54 o 
  -9   2   6       88.43       69.30     21.28 o 
  -8   2   6       37.92       15.96     15.09 o 
  -7   2   6       49.91       65.15     16.41 o 
  -6   2   6      107.01      110.90     21.84 o 
  -5   2   6        3.81      -10.77     10.77 o 
  -4   2   6       47.30       36.15     12.66 o 
  -3   2   6      274.02      344.90     26.59 o 
  -2   2   6       11.98       11.29      8.84 o 
  -1   2   6       61.97       53.99     11.64 o 
   0   2   6      140.09      144.60     25.57 o 
   1   2   6      139.98      149.90     19.81 o 
   2   2   6        4.51       -7.64      7.64 o 
   3   2   6        0.12        0.34      7.90 o 
   4   2   6       31.88       12.39     10.48 o 
   5   2   6       30.90       26.17     16.50 o 
   6   2   6       49.43       20.20     35.63 o 
   7   2   6       32.88       34.37     30.15 o 
   8   2   6       12.09       51.73     22.00 o 
   9   2   6       33.18       41.46     25.30 o 
  10   2   6        0.52       10.35     24.52 o 
  11   2   6        0.93       -4.97     30.90 o 
 -13   3   6       49.20       12.23     22.04 o 
 -12   3   6        2.65        6.89     19.25 o 
 -11   3   6       25.34       18.24     18.33 o 
 -10   3   6        0.87        5.39     15.88 o 
  -9   3   6       95.49       98.03     25.10 o 
  -8   3   6      162.39      116.42     28.55 o 
  -7   3   6        4.94       40.44     18.00 o 
  -6   3   6      239.65      220.07     30.24 o 
  -5   3   6      360.64      408.54     30.43 o 
  -4   3   6       23.77       27.15     12.16 o 
  -3   3   6       37.25       13.52     11.49 o 
  -2   3   6      227.36      213.91     21.84 o 
  -1   3   6      215.37      243.77     21.32 o 
   0   3   6      171.75      208.30     19.43 o 
   1   3   6      118.42      117.36     22.52 o 
   2   3   6      182.76      162.28     24.74 o 
   3   3   6     1141.45     1114.36     44.75 o 
   4   3   6      132.46      124.45     17.97 o 
   5   3   6      197.41      180.35     36.84 o 
   6   3   6        2.13       11.49     16.98 o 
   7   3   6        8.77      -13.53     16.25 o 
   8   3   6      277.06      295.54     51.36 o 
   9   3   6        2.99       15.46     22.08 o 
  10   3   6       15.81       39.66     27.96 o 
 -13   4   6        0.10      -24.04     24.04 o 
 -12   4   6       21.61      -14.95     20.89 o 
 -11   4   6        7.22        0.45     20.19 o 
 -10   4   6       44.92       11.82     19.40 o 
  -9   4   6       27.25       28.08     20.75 o 
  -8   4   6      171.58      241.35     34.26 o 
  -7   4   6      219.46      171.73     27.22 o 
  -6   4   6        5.05       -2.36     11.44 o 
  -5   4   6       45.37       39.31     13.78 o 
  -4   4   6      404.77      437.28     31.81 o 
  -3   4   6     1011.66     1032.18     44.22 o 
  -2   4   6      706.40      625.61     35.25 o 
  -1   4   6       78.12       74.54     15.51 o 
   0   4   6      111.83      102.90     16.84 o 
   1   4   6      114.08       68.51     19.08 o 
   2   4   6      256.04      225.29     29.08 o 
   3   4   6      716.15      756.90     37.57 o 
   4   4   6      154.85      103.47     23.80 o 
   5   4   6       65.28       46.63     15.22 o 
   6   4   6       14.07       -2.19     15.26 o 
   7   4   6        4.52        5.28     17.92 o 
   8   4   6      142.30      145.53     66.32 o 
   9   4   6       30.71       46.58     24.81 o 
  10   4   6       94.76      159.86     47.07 o 
 -13   5   6       16.92       55.44     27.36 o 
 -12   5   6        3.12      -11.97     22.51 o 
 -11   5   6       18.92       16.68     22.81 o 
 -10   5   6      120.31       78.61     26.16 o 
  -9   5   6        8.62       -1.32     17.46 o 
  -8   5   6      103.54       91.66     22.93 o 
  -7   5   6       86.81       92.47     23.99 o 
  -6   5   6      155.25      196.33     25.15 o 
  -5   5   6      260.00      261.50     26.78 o 
  -4   5   6       39.41       14.68     12.09 o 
  -3   5   6      195.51      183.40     21.84 o 
  -2   5   6      886.90     1046.49     46.26 o 
  -1   5   6      562.80      557.45     34.71 o 
   0   5   6      424.47      435.44     31.86 o 
   1   5   6       19.74       24.71     15.13 o 
   2   5   6      220.00      217.27     41.53 o 
   3   5   6      119.02      111.66     17.64 o 
   4   5   6      277.47      280.72     33.29 o 
   5   5   6        0.39       -0.77     11.29 o 
   6   5   6      104.07      128.39     27.56 o 
   7   5   6      156.25      279.30     51.70 o 
   8   5   6        8.61        3.42     24.55 o 
   9   5   6       34.02       25.02     30.06 o 
  10   5   6       20.86      -12.21     24.13 o 
 -12   6   6        1.04       12.12     30.05 o 
 -11   6   6        6.39        6.06     21.80 o 
 -10   6   6       16.51       25.69     20.69 o 
  -9   6   6      105.46      113.64     29.66 o 
  -8   6   6       10.71       -3.90     16.13 o 
  -7   6   6       32.76       16.36     14.82 o 
  -6   6   6        0.00       -3.03     11.18 o 
  -5   6   6       17.31       21.58     13.80 o 
  -4   6   6       93.67       99.77     18.47 o 
  -3   6   6      445.86      464.99     36.19 o 
  -2   6   6       64.03       50.04     15.95 o 
  -1   6   6      101.06       87.66     17.54 o 
   0   6   6        6.52       21.67     11.60 o 
   1   6   6        1.54       -4.07     11.38 o 
   2   6   6      253.26      272.79     27.70 o 
   3   6   6        3.03       -2.40     11.53 o 
   4   6   6       71.83       73.96     22.31 o 
   5   6   6       22.51       11.62     30.09 o 
   6   6   6       37.59       50.20     29.06 o 
   7   6   6        4.39       19.56     33.09 o 
   8   6   6       40.37       58.67     27.00 o 
   9   6   6       51.65       34.90     28.60 o 
  10   6   6        3.96        2.36     24.72 o 
 -12   7   6        3.96      -26.58     26.58 o 
 -11   7   6        0.34        1.13     27.76 o 
 -10   7   6        1.60       11.41     24.61 o 
  -9   7   6        5.30      -15.27     15.70 o 
  -8   7   6      105.61       95.64     25.89 o 
  -7   7   6        3.79       -5.38     12.34 o 
  -6   7   6      159.61      199.43     31.99 o 
  -5   7   6       45.29       39.48     16.21 o 
  -4   7   6        8.40       -9.25     11.96 o 
  -3   7   6     1839.89     1970.08     64.32 o 
  -2   7   6     1198.55     1255.82     53.03 o 
  -1   7   6      321.31      390.20     37.99 o 
   0   7   6      121.55      110.87     25.30 o 
   1   7   6       10.96       -4.68     11.76 o 
   2   7   6      712.81      736.89     45.98 o 
   3   7   6       19.80       37.49     15.87 o 
   4   7   6       97.66       80.53     20.14 o 
   5   7   6        2.55       -6.15     21.40 o 
   6   7   6        2.63        7.53     20.45 o 
   7   7   6        3.37        9.80     23.00 o 
   8   7   6        0.45        5.49     24.13 o 
   9   7   6       63.96       75.87     42.16 o 
 -11   8   6        5.72       -6.21     44.46 o 
 -10   8   6       68.96       47.77     56.30 o 
  -9   8   6        7.74        5.59     22.83 o 
  -8   8   6        9.96       -9.23     16.92 o 
  -7   8   6      333.17      312.03     38.76 o 
  -6   8   6       13.91        2.47     17.95 o 
  -5   8   6      147.11      147.89     23.00 o 
  -4   8   6       46.66       93.59     24.39 o 
  -3   8   6      624.18      575.10     48.62 o 
  -2   8   6       93.14      102.67     31.89 o 
  -1   8   6        0.23        9.38     15.25 o 
   0   8   6       32.90       23.62     17.78 o 
   1   8   6      271.76      302.44     29.97 o 
   2   8   6        3.10       19.38     15.20 o 
   3   8   6       62.03       28.26     24.85 o 
   4   8   6        0.69       -0.99     17.29 o 
   5   8   6       52.68       32.35     22.82 o 
   6   8   6        7.82       -4.58     20.76 o 
   7   8   6       36.39        9.25     22.70 o 
   8   8   6        7.77       -6.03     24.88 o 
   9   8   6       22.63       11.58     27.10 o 
 -11   9   6       40.83       44.59     65.23 o 
 -10   9   6       14.96       14.14     29.68 o 
  -9   9   6       22.68       58.26     53.63 o 
  -8   9   6       76.51       54.06     44.70 o 
  -7   9   6       23.75       46.71     33.64 o 
  -6   9   6      200.49      247.56     47.80 o 
  -5   9   6        2.18      -21.34     21.34 o 
  -4   9   6        3.46        0.40     41.51 o 
  -3   9   6       14.27       21.39     25.14 o 
  -2   9   6       13.69       18.34     18.50 o 
  -1   9   6      199.45      176.80     29.48 o 
   0   9   6       18.06       42.60     16.95 o 
   1   9   6      221.54      292.35     48.79 o 
   2   9   6       69.19       37.77     19.15 o 
   3   9   6       33.50       49.08     19.18 o 
   4   9   6       16.05       14.70     18.93 o 
   5   9   6       55.22       25.99     22.44 o 
   6   9   6      120.95       91.88     31.48 o 
   7   9   6       49.83       76.42     28.32 o 
   8   9   6       18.81       19.09     27.39 o 
 -10  10   6       23.16       18.63     46.89 o 
  -9  10   6        0.02       13.99     33.56 o 
  -8  10   6        1.11       56.68     33.88 o 
  -7  10   6       16.89       40.14     32.84 o 
  -6  10   6       35.87       31.89     31.30 o 
  -5  10   6       40.12        1.52     51.09 o 
  -4  10   6        1.63       11.57     25.08 o 
  -3  10   6       14.84       16.52     25.10 o 
  -2  10   6       11.71       31.02     29.62 o 
  -1  10   6        0.18       24.99     30.23 o 
   0  10   6        6.89       27.82     25.09 o 
   1  10   6       22.18        2.65     35.27 o 
   2  10   6      216.86      292.53     91.70 o 
   3  10   6        2.01       10.98     19.53 o 
   4  10   6      338.45      346.59     45.76 o 
   5  10   6        2.68      -11.67     22.10 o 
   6  10   6       54.04       65.50     29.98 o 
   7  10   6       29.09       11.62     26.49 o 
  -9  11   6        1.82      -23.05     31.52 o 
  -8  11   6       41.87       10.67     34.45 o 
  -7  11   6        2.35      -25.38     29.15 o 
  -6  11   6        0.54        7.45     28.97 o 
  -5  11   6       41.10       41.22     33.86 o 
  -4  11   6        4.25      -14.05     50.88 o 
  -3  11   6       34.03       58.04     34.63 o 
  -2  11   6       32.22       12.74     30.09 o 
  -1  11   6        0.79       11.65     67.88 o 
   0  11   6      107.85      126.80     40.87 o 
   1  11   6       82.79       69.97     34.17 o 
   2  11   6        7.99      -27.68     27.68 o 
   3  11   6        2.09      -22.36     22.36 o 
   4  11   6        0.25       32.95     29.27 o 
   5  11   6       42.39       32.53     35.10 o 
   6  11   6        2.23      -37.43     37.43 o 
  -8  12   6       31.16      -15.71     34.12 o 
  -7  12   6       41.61       86.39     41.20 o 
  -6  12   6        1.44       -5.21     30.87 o 
  -5  12   6       19.07       -3.35     33.15 o 
  -4  12   6        2.34        8.75     30.97 o 
  -3  12   6        6.41       10.54     37.04 o 
  -2  12   6      181.48      117.95     42.85 o 
  -1  12   6       11.96       39.39     33.51 o 
   0  12   6       12.79       -8.97     26.15 o 
   1  12   6       17.11       75.49     34.91 o 
   2  12   6       26.76       67.12     50.10 o 
   3  12   6        0.07       -9.32     41.03 o 
   4  12   6       28.87       68.86     35.12 o 
   5  12   6        1.24       12.80     27.91 o 
  -7  13   6       13.22       -1.00     49.98 o 
  -6  13   6       44.17      128.81     45.42 o 
  -5  13   6       31.56      135.98     46.57 o 
  -4  13   6        9.51        4.45     35.81 o 
  -3  13   6      111.63      233.63     89.45 o 
  -2  13   6       72.91       22.45     34.06 o 
  -1  13   6      105.37      126.85     42.44 o 
   0  13   6        7.06       60.96     37.54 o 
   1  13   6       33.65       54.73     38.21 o 
   2  13   6       58.82       13.25     34.62 o 
   3  13   6        2.80       34.23     48.27 o 
   4  13   6       14.97       18.83     49.87 o 
  -4  14   6       47.76       75.83     41.91 o 
  -3  14   6       13.15       -7.94     31.94 o 
  -2  14   6       20.12       36.12     37.53 o 
  -1  14   6      109.97      164.38     50.16 o 
   0  14   6       35.71      -23.26     30.78 o 
   1  14   6        0.68      -40.29     50.02 o 
   2  14   6       31.10       64.07     43.65 o 
 -13   1   7       19.28        8.94     27.32 o 
 -12   1   7       19.92       -4.31     22.93 o 
 -11   1   7        5.84       -7.19     20.66 o 
 -10   1   7       27.58       11.72     35.89 o 
  -9   1   7        3.23      -13.56     18.95 o 
  -8   1   7        2.49       19.84     19.16 o 
  -7   1   7        0.35      -12.31     14.91 o 
  -6   1   7       54.00       82.40     33.40 o 
  -5   1   7      181.26      159.73     32.81 o 
  -4   1   7        1.06       -7.45     13.97 o 
  -3   1   7       60.99       75.81     24.46 o 
  -2   1   7      403.12      425.42     37.80 o 
  -1   1   7       16.03        7.59     11.00 o 
   0   1   7      486.05      503.01     60.60 o 
   1   1   7        0.98       -9.94      9.94 o 
   2   1   7      383.61      426.92     35.40 o 
   3   1   7       56.64       63.05     13.27 o 
   4   1   7        5.16       26.75     11.59 o 
   5   1   7       69.00       71.58     16.42 o 
   6   1   7       32.41       26.25     21.63 o 
   7   1   7        0.63        0.49     17.89 o 
   8   1   7        0.61      -18.31     18.31 o 
   9   1   7      146.30      211.20     40.85 o 
 -13   2   7        0.07       79.58     29.73 o 
 -12   2   7      101.83      146.00     33.83 o 
 -11   2   7       22.89        8.38     20.34 o 
 -10   2   7      140.69      150.70     33.17 o 
  -9   2   7        6.34       29.15     19.82 o 
  -8   2   7       10.37      -11.57     14.80 o 
  -7   2   7      277.24      319.74     57.23 o 
  -6   2   7       78.34       61.99     28.81 o 
  -5   2   7      217.74      230.95     30.91 o 
  -4   2   7      103.19       83.80     26.64 o 
  -3   2   7      187.18      217.30     30.75 o 
  -2   2   7       91.27       66.50     26.71 o 
  -1   2   7       11.36        4.13     10.84 o 
   0   2   7      168.28      150.84     29.28 o 
   1   2   7      732.09      718.24     43.39 o 
   2   2   7       48.84       73.76     16.85 o 
   3   2   7       53.57       60.63     13.50 o 
   4   2   7       67.02       61.39     14.75 o 
   5   2   7       10.36        3.79     12.84 o 
   6   2   7      132.44       75.15     21.08 o 
   7   2   7      340.28      463.93     60.76 o 
   8   2   7       23.68       12.81     23.10 o 
   9   2   7       20.61       34.38     28.17 o 
 -13   3   7       32.76       70.41     28.62 o 
 -12   3   7        9.65       -6.85     22.78 o 
 -11   3   7       10.31       -2.57     23.21 o 
 -10   3   7       11.21       50.63     23.73 o 
  -9   3   7       35.57       78.48     24.97 o 
  -8   3   7        6.51        2.00     18.65 o 
  -7   3   7      399.15      445.82     44.09 o 
  -6   3   7        1.10       -7.40     14.44 o 
  -5   3   7       25.72       38.75     20.67 o 
  -4   3   7      102.70       68.07     16.32 o 
  -3   3   7      298.73      321.95     28.09 o 
  -2   3   7       15.62        7.74     11.41 o 
  -1   3   7       16.33       23.55     12.75 o 
   0   3   7      147.28      176.20     19.83 o 
   1   3   7       35.87        5.86     13.98 o 
   2   3   7       79.29       99.27     22.98 o 
   3   3   7       46.28       61.17     14.99 o 
   4   3   7       27.07       17.84     13.82 o 
   5   3   7      269.48      280.03     28.46 o 
   6   3   7       89.48       97.25     26.20 o 
   7   3   7       19.85       25.23     21.77 o 
   8   3   7        2.13        2.86     20.69 o 
   9   3   7       70.17       82.52     28.95 o 
 -12   4   7       21.24        6.59     23.01 o 
 -11   4   7       10.43        7.03     22.22 o 
 -10   4   7       12.64       20.71     20.31 o 
  -9   4   7        0.21        4.78     18.82 o 
  -8   4   7      310.99      425.53     81.84 o 
  -7   4   7      846.18      828.44     65.50 o 
  -6   4   7      325.57      450.08     42.67 o 
  -5   4   7      161.89      207.84     34.14 o 
  -4   4   7        0.01       -4.03     12.55 o 
  -3   4   7       71.31       85.97     17.84 o 
  -2   4   7      519.47      517.47     41.36 o 
  -1   4   7        1.38        8.11     11.54 o 
   0   4   7      135.60      134.19     20.22 o 
   1   4   7      134.84      145.62     24.65 o 
   2   4   7       29.43        9.68     16.16 o 
   3   4   7      100.42      100.96     17.54 o 
   4   4   7       62.92       22.91     13.49 o 
   5   4   7        1.02       -2.55     12.45 o 
   6   4   7        4.53       -0.53     16.66 o 
   7   4   7       27.15      -18.30     18.30 o 
   8   4   7      266.55      302.29     67.84 o 
   9   4   7       13.79       22.13     64.28 o 
 -12   5   7        1.24        9.22     24.58 o 
 -11   5   7       12.70       -5.46     21.43 o 
 -10   5   7        0.07        8.47     21.42 o 
  -9   5   7        0.43       -6.31     19.26 o 
  -8   5   7        2.74        4.06     18.05 o 
  -7   5   7       31.49       45.43     20.24 o 
  -6   5   7        9.92       17.27     15.92 o 
  -5   5   7      165.16      198.26     25.27 o 
  -4   5   7        1.07       -0.82     12.23 o 
  -3   5   7        5.34        0.98     11.58 o 
  -2   5   7      286.76      295.75     39.17 o 
  -1   5   7       21.92       17.79     13.45 o 
   0   5   7        3.91        6.99     12.44 o 
   1   5   7       67.70       38.83     17.33 o 
   2   5   7        2.26       -2.73     11.96 o 
   3   5   7       91.82       75.73     15.72 o 
   4   5   7       68.18       65.62     17.25 o 
   5   5   7       22.38       17.19     14.58 o 
   6   5   7       24.71       49.88     33.47 o 
   7   5   7        6.41        1.67     28.27 o 
   8   5   7       10.31      -26.91     26.91 o 
   9   5   7       76.21       75.13     56.89 o 
 -12   6   7      189.66      255.27     53.29 o 
 -11   6   7       13.38       29.64     40.99 o 
 -10   6   7        0.02       -1.14     18.78 o 
  -9   6   7       79.86      125.40     30.43 o 
  -8   6   7        1.43        3.03     17.88 o 
  -7   6   7       30.19       23.85     19.03 o 
  -6   6   7       19.61       10.63     14.92 o 
  -5   6   7      154.23      189.37     26.53 o 
  -4   6   7      345.87      387.95     34.08 o 
  -3   6   7       16.00        5.39     12.79 o 
  -2   6   7      223.52      181.74     30.37 o 
  -1   6   7      224.94      257.25     36.47 o 
   0   6   7       44.53        9.83     24.44 o 
   1   6   7       22.25       19.20     16.17 o 
   2   6   7      288.56      211.86     31.85 o 
   3   6   7      161.10      234.46     34.67 o 
   4   6   7        0.12       29.99     20.14 o 
   5   6   7        1.33      -15.31     15.31 o 
   6   6   7       62.54       92.27     38.11 o 
   7   6   7       38.59       31.98     30.10 o 
   8   6   7      156.59      265.40     98.72 o 
 -11   7   7       18.76       24.00     30.53 o 
 -10   7   7        2.02       -1.88     26.11 o 
  -9   7   7       50.84       30.80     22.38 o 
  -8   7   7       58.46       23.48     28.62 o 
  -7   7   7       14.00        0.64     17.77 o 
  -6   7   7       32.59       46.78     18.47 o 
  -5   7   7       14.34       19.55     15.80 o 
  -4   7   7       29.33       42.59     21.78 o 
  -3   7   7      126.41      150.20     23.00 o 
  -2   7   7       14.56       -4.96     16.56 o 
  -1   7   7      228.07      246.80     67.03 o 
   0   7   7       71.41       84.06     23.21 o 
   1   7   7        2.22      -14.25     14.25 o 
   2   7   7        0.05        7.76     14.39 o 
   3   7   7       67.01       59.54     19.04 o 
   4   7   7      184.63      248.37     33.56 o 
   5   7   7       70.34       45.60     25.36 o 
   6   7   7       12.78       30.14     29.49 o 
   7   7   7        4.94       -2.37     22.97 o 
   8   7   7       22.59       37.36     34.37 o 
 -11   8   7       10.74       31.93     30.30 o 
 -10   8   7        1.23       20.75     29.87 o 
  -9   8   7        5.94       32.21     28.26 o 
  -8   8   7       11.08       21.61     36.79 o 
  -7   8   7        2.24       -7.55     18.02 o 
  -6   8   7       30.81       63.77     20.93 o 
  -5   8   7        0.36       -8.36     17.74 o 
  -4   8   7      225.20      191.57     32.40 o 
  -3   8   7        9.36       34.32     19.17 o 
  -2   8   7        2.39        9.55     17.31 o 
  -1   8   7       67.89      102.82     42.00 o 
   0   8   7       22.32       11.65     18.81 o 
   1   8   7      232.30      138.09     27.50 o 
   2   8   7        1.22      -15.58     15.58 o 
   3   8   7        4.01      -14.43     14.43 o 
   4   8   7        0.97       31.92     18.59 o 
   5   8   7        4.48       18.10     24.05 o 
   6   8   7       17.78       -5.24     24.85 o 
   7   8   7       25.88       31.13     29.61 o 
 -10   9   7       39.12       65.70     55.82 o 
  -9   9   7        0.01       54.71     53.88 o 
  -8   9   7       29.12       80.30     55.71 o 
  -7   9   7       73.32       11.57     30.54 o 
  -6   9   7       11.75      -41.81     67.37 o 
  -5   9   7        6.11       18.13     25.43 o 
  -4   9   7       42.74       47.93     31.79 o 
  -3   9   7        4.63       -3.96     24.65 o 
  -2   9   7       55.31       38.95     22.24 o 
  -1   9   7       41.70        8.25     19.40 o 
   0   9   7        2.19      -15.72     15.72 o 
   1   9   7       10.89       22.63     17.41 o 
   2   9   7        0.14      -17.50     17.50 o 
   3   9   7       83.06       47.25     41.86 o 
   4   9   7       14.10       17.89     23.27 o 
   5   9   7       67.88       98.38     32.61 o 
   6   9   7        2.00        4.59     24.50 o 
   7   9   7        4.61       -7.46     26.47 o 
  -9  10   7        1.86      -33.54     44.14 o 
  -8  10   7       28.98       54.84     58.36 o 
  -7  10   7        4.75       31.84     35.05 o 
  -6  10   7       12.81       14.80     47.64 o 
  -5  10   7        0.03      -25.87     25.87 o 
  -4  10   7       80.53       87.39     39.08 o 
  -3  10   7       18.74       21.69     27.67 o 
  -2  10   7       38.21       24.92     32.86 o 
  -1  10   7        6.87      -22.10     23.45 o 
   0  10   7       53.54       42.77     31.16 o 
   1  10   7       19.20       75.26     33.44 o 
   2  10   7       27.04       22.30     27.02 o 
   3  10   7       56.15        6.52     31.37 o 
   4  10   7        5.48        9.59     24.19 o 
   5  10   7       24.90       39.70     27.09 o 
   6  10   7       55.76       54.90     30.54 o 
  -8  11   7      175.17      199.82    135.85 o 
  -7  11   7       46.89       23.03     37.34 o 
  -6  11   7       58.00       35.02     37.83 o 
  -5  11   7       14.45      -27.06     32.43 o 
  -4  11   7        4.98      -26.63     26.63 o 
  -3  11   7       66.30       89.31     39.77 o 
  -2  11   7      106.75       99.04     37.73 o 
  -1  11   7       47.00       14.90     31.40 o 
   0  11   7       52.11       49.23     32.80 o 
   1  11   7        0.59       -1.23     29.03 o 
   2  11   7       32.20       -7.36     36.98 o 
   3  11   7       58.09        4.63     45.45 o 
   4  11   7       42.97       63.89     47.06 o 
   5  11   7       18.02        8.89     31.45 o 
  -7  12   7       19.22       46.47     36.90 o 
  -6  12   7       32.42       52.37     40.74 o 
  -5  12   7       21.74       15.63     37.27 o 
  -4  12   7       25.05        1.68     38.78 o 
  -3  12   7        0.06       15.87     30.36 o 
  -2  12   7       38.36       28.30     46.59 o 
  -1  12   7       68.59      130.11     50.98 o 
   0  12   7       66.40       98.51     73.17 o 
   1  12   7       10.44        0.73     44.06 o 
   2  12   7        1.71       -9.89     44.69 o 
   3  12   7       10.39       18.33     41.97 o 
  -4  13   7        4.48      -10.18     46.49 o 
  -3  13   7        4.38       80.34     39.54 o 
  -2  13   7        5.03       22.62     34.55 o 
  -1  13   7        0.00        7.62     31.09 o 
   0  13   7       32.66      -48.55     55.42 o 
   1  13   7        0.04      -29.19     29.19 o 
 -12   0   8      100.24       52.31     54.17 o 
 -11   0   8        1.39       12.26     45.91 o 
 -10   0   8       47.32       39.21     44.64 o 
  -9   0   8       19.86       56.96     44.20 o 
  -8   0   8        0.01      -27.76     27.76 o 
  -7   0   8       98.04      120.41     48.29 o 
  -6   0   8      714.99      932.61    112.70 o 
  -5   0   8      198.17      196.13     54.25 o 
  -4   0   8        0.27      -20.94     20.94 o 
  -3   0   8      180.88      195.92     51.46 o 
  -2   0   8        3.62       16.17     26.07 o 
  -1   0   8     1047.68     1203.27    173.38 o 
   0   0   8       12.25       28.39     20.13 o 
   1   0   8       35.78       36.71     21.84 o 
   2   0   8       15.86       13.58     19.07 o 
   3   0   8      270.70      203.21     30.47 o 
   4   0   8      381.87      416.38     44.66 o 
   5   0   8        7.29       -0.72     17.96 o 
   6   0   8      175.14      162.50     56.06 o 
   7   0   8       58.77      109.43     38.11 o 
   8   0   8       18.88       18.94     39.55 o 
 -12   1   8       13.50      -31.13     31.13 o 
 -11   1   8        0.10       52.08     52.98 o 
 -10   1   8        3.76      -20.48     25.81 o 
  -9   1   8       33.38       22.41     26.40 o 
  -8   1   8      158.96      215.42     44.95 o 
  -7   1   8       69.02       78.76     31.73 o 
  -6   1   8        1.61        9.05     20.53 o 
  -5   1   8       89.31       89.01     29.15 o 
  -4   1   8      543.36      551.07    148.43 o 
  -3   1   8       14.49       37.84     19.43 o 
  -2   1   8        0.03      -11.51     15.85 o 
  -1   1   8      120.00      100.02     22.53 o 
   0   1   8      143.64      146.63     23.59 o 
   1   1   8       43.04       38.60     15.25 o 
   2   1   8        7.27       -0.81     18.11 o 
   3   1   8       99.34      109.16     20.34 o 
   4   1   8        4.64       -3.53     11.13 o 
   5   1   8       45.01       28.90     20.31 o 
   6   1   8        0.12        4.64     13.88 o 
   7   1   8       34.36       36.90     23.87 o 
   8   1   8        6.97       28.76     29.13 o 
 -12   2   8        2.81       60.52     32.11 o 
 -11   2   8       12.17       42.93     36.08 o 
 -10   2   8       30.49       39.35     31.17 o 
  -9   2   8       10.30        9.63     28.41 o 
  -8   2   8        3.91      -17.92     17.92 o 
  -7   2   8        0.83       -9.09     21.47 o 
  -6   2   8        9.51        4.64     20.40 o 
  -5   2   8        4.41        3.02     28.58 o 
  -4   2   8       10.12        9.43     19.99 o 
  -3   2   8       38.05       26.49     22.17 o 
  -2   2   8        2.40       14.29     15.91 o 
  -1   2   8        8.08       16.56     15.43 o 
   0   2   8       59.77       88.69     22.96 o 
   1   2   8        0.16       -1.32     11.95 o 
   2   2   8        7.89        7.73     13.72 o 
   3   2   8        0.33       -9.01      9.65 o 
   4   2   8        1.32        3.27     11.79 o 
   5   2   8        4.18       -2.62     13.46 o 
   6   2   8        2.10       -4.67     14.44 o 
   7   2   8       41.71       29.37     24.02 o 
   8   2   8        7.18      -19.75     19.75 o 
 -12   3   8       10.57       24.56     29.99 o 
 -11   3   8       29.79       -6.95     26.02 o 
 -10   3   8       27.51       19.15     76.50 o 
  -9   3   8        1.56      -19.73     52.10 o 
  -8   3   8        0.64       -9.40     21.19 o 
  -7   3   8      736.28      895.26     81.72 o 
  -6   3   8        0.02       13.31     23.16 o 
  -5   3   8      247.29      230.10     41.35 o 
  -4   3   8      135.66       84.53     28.68 o 
  -3   3   8      440.44      493.26     57.01 o 
  -2   3   8       50.22       16.37     15.58 o 
  -1   3   8       61.74       32.56     17.39 o 
   0   3   8       35.34       24.46     22.58 o 
   1   3   8        3.63        7.02     15.93 o 
   2   3   8        0.61       12.08     17.64 o 
   3   3   8       76.06       87.82     17.86 o 
   4   3   8        2.78       14.16     14.30 o 
   5   3   8       32.42        5.48     15.62 o 
   6   3   8        0.07       -3.40     16.31 o 
   7   3   8        5.85        5.52     21.98 o 
   8   3   8       18.63       38.04     24.25 o 
 -11   4   8       30.57        5.60     25.70 o 
 -10   4   8       82.32      106.92     32.59 o 
  -9   4   8        0.18       -4.26     20.63 o 
  -8   4   8       50.28       37.10     22.56 o 
  -7   4   8       37.77       12.61     19.61 o 
  -6   4   8      300.32      344.11     57.66 o 
  -5   4   8      105.84       59.83     27.40 o 
  -4   4   8        0.33        3.33     19.55 o 
  -3   4   8      131.78      190.06     30.70 o 
  -2   4   8        8.97       19.94     16.66 o 
  -1   4   8      169.76      154.77     34.50 o 
   0   4   8       77.73       81.85     48.93 o 
   1   4   8       73.96       96.24     23.94 o 
   2   4   8       20.52       23.80     15.03 o 
   3   4   8       14.14       28.44     14.68 o 
   4   4   8      121.38       84.48     19.65 o 
   5   4   8       13.84       15.90     16.03 o 
   6   4   8      196.64      239.19     50.54 o 
   7   4   8       36.15       50.40     34.86 o 
   8   4   8        0.42        0.18     38.59 o 
 -11   5   8        0.06       -8.53     22.63 o 
 -10   5   8       25.79       23.14     24.56 o 
  -9   5   8       58.77       63.76     30.10 o 
  -8   5   8       93.21       68.86     31.80 o 
  -7   5   8        1.73        9.56     18.91 o 
  -6   5   8       11.23       21.73     19.58 o 
  -5   5   8      100.92      118.04     26.00 o 
  -4   5   8       20.36       21.31     16.61 o 
  -3   5   8       49.64        3.63     14.60 o 
  -2   5   8      921.62     1065.89     63.56 o 
  -1   5   8        0.01       -2.38     15.12 o 
   0   5   8       35.85       17.40     16.60 o 
   1   5   8       40.12       48.35     36.09 o 
   2   5   8       90.85       65.17     19.08 o 
   3   5   8        2.87       -2.36     12.72 o 
   4   5   8      334.42      318.17     56.51 o 
   5   5   8        0.41       16.65     21.24 o 
   6   5   8        1.00       19.90     27.24 o 
   7   5   8       85.88      132.03     40.26 o 
 -11   6   8        1.22       -6.02     24.28 o 
 -10   6   8        1.72       -3.80     25.05 o 
  -9   6   8        1.64      -20.86     20.86 o 
  -8   6   8        0.07      -14.01     18.94 o 
  -7   6   8        3.05        2.85     22.83 o 
  -6   6   8       22.74       41.38     22.32 o 
  -5   6   8       15.12       12.81     18.55 o 
  -4   6   8       14.15       13.39     15.52 o 
  -3   6   8       29.64       22.69     16.60 o 
  -2   6   8      119.75      106.03     22.84 o 
  -1   6   8        2.34       11.62     15.40 o 
   0   6   8      108.96       89.82     27.78 o 
   1   6   8       12.22      -11.86     20.79 o 
   2   6   8       47.45       35.62     34.18 o 
   3   6   8        1.40       -9.25     17.10 o 
   4   6   8       46.04       49.19     26.11 o 
   5   6   8      125.78      106.26     39.19 o 
   6   6   8        0.10        6.92     28.14 o 
   7   6   8       16.51       31.47     31.03 o 
 -10   7   8        0.03      -29.15     29.15 o 
  -9   7   8       53.99        4.08     23.36 o 
  -8   7   8        6.23       19.19     21.00 o 
  -7   7   8       52.03       80.96     31.56 o 
  -6   7   8        0.12       35.12     20.77 o 
  -5   7   8        6.96        1.48     16.73 o 
  -4   7   8        7.68        1.10     16.45 o 
  -3   7   8       36.05       17.09     21.22 o 
  -2   7   8       91.34       70.83     24.82 o 
  -1   7   8      246.88      268.74     37.29 o 
   0   7   8       55.75       64.41     24.96 o 
   1   7   8        1.26       17.91     24.54 o 
   2   7   8        3.22       11.98     18.83 o 
   3   7   8       76.14       54.40     23.83 o 
   4   7   8      264.26      280.35     42.44 o 
   5   7   8        8.24      -30.99     76.61 o 
   6   7   8        8.46       -5.73     50.28 o 
  -9   8   8        0.30       10.36     29.77 o 
  -8   8   8       24.81       75.06     33.75 o 
  -7   8   8       26.83       64.49     51.75 o 
  -6   8   8       89.06       57.52     83.59 o 
  -5   8   8       44.11        9.48     23.36 o 
  -4   8   8        8.12       56.93     23.46 o 
  -3   8   8        1.00       -1.86     31.41 o 
  -2   8   8        2.01       -1.16     19.22 o 
  -1   8   8      134.95      100.34     28.98 o 
   0   8   8        0.26        8.82     27.84 o 
   1   8   8       97.11       87.82     24.00 o 
   2   8   8       20.75       -7.21     19.36 o 
   3   8   8       11.17       28.37     24.06 o 
   4   8   8       19.78       13.64     21.36 o 
   5   8   8        5.96        6.65     23.11 o 
   6   8   8       15.74       -1.40     24.39 o 
  -9   9   8       49.24       66.12     59.97 o 
  -8   9   8        1.19      -11.62     48.70 o 
  -7   9   8       24.23       55.63     56.32 o 
  -6   9   8       19.30       69.05     36.92 o 
  -5   9   8       63.73       65.72     39.28 o 
  -4   9   8       65.10       75.50     38.12 o 
  -3   9   8      134.20      137.18     53.70 o 
  -2   9   8        4.24       25.33     23.76 o 
  -1   9   8        0.65        5.99     21.19 o 
   0   9   8        0.06       -3.59     18.78 o 
   1   9   8       37.66       34.72     21.93 o 
   2   9   8       28.47        5.83     41.25 o 
   3   9   8       65.66       86.93     29.69 o 
   4   9   8        2.93       -2.38     25.44 o 
   5   9   8        7.50        7.75     25.54 o 
  -7  10   8       47.16       48.14     60.76 o 
  -6  10   8       28.83       23.27     41.40 o 
  -5  10   8        0.04        7.49     54.91 o 
  -4  10   8        1.51      -30.35     30.35 o 
  -3  10   8        8.17       38.14     36.80 o 
  -2  10   8       83.91      148.32     43.97 o 
  -1  10   8        1.97       -0.62     30.82 o 
   0  10   8       34.90      -11.27     28.53 o 
   1  10   8        0.09      -32.81     32.81 o 
   2  10   8        3.25       14.76     26.76 o 
   3  10   8       14.86       -5.21     23.05 o 
   4  10   8        8.57        0.38     28.33 o 
  -6  11   8        3.93      -45.88     45.88 o 
  -5  11   8        0.58      -12.76     36.06 o 
  -4  11   8       27.66       22.69     38.02 o 
  -3  11   8        9.39        0.78     35.34 o 
  -2  11   8       22.31       54.89     57.57 o 
  -1  11   8        2.37       17.24     35.77 o 
   0  11   8       14.99       -3.54     28.86 o 
   1  11   8        1.86      -18.63     29.15 o 
   2  11   8       13.56       13.10     49.32 o 
  -3  12   8        4.07       -6.42     35.69 o 
  -2  12   8       40.45       80.53     64.68 o 
  -1  12   8       39.72       33.18     52.50 o 
   0  12   8        8.68        6.61     33.16 o 
 -11   1   9       84.20      103.50     37.88 o 
 -10   1   9        2.96       16.71     35.33 o 
  -9   1   9       24.25        1.30     27.81 o 
  -8   1   9        0.01       -4.07     23.39 o 
  -7   1   9       13.66        0.86     25.04 o 
  -6   1   9      161.88      212.85     44.35 o 
  -5   1   9        2.48      -19.34     19.34 o 
  -4   1   9        6.02       -9.61     19.91 o 
  -3   1   9        0.21       -7.63     21.09 o 
  -2   1   9        0.27       20.37     21.79 o 
  -1   1   9        0.04       21.60     21.51 o 
   0   1   9       20.41       13.80     17.19 o 
   1   1   9      132.49      131.94     24.30 o 
   2   1   9       68.28       92.22     23.29 o 
   3   1   9        0.46       -2.26     11.61 o 
   4   1   9       51.55       49.38     16.62 o 
   5   1   9        1.35       -2.58     13.65 o 
   6   1   9       35.55       28.59     17.79 o 
 -11   2   9        0.14       36.03     55.40 o 
 -10   2   9        0.65       42.13     30.94 o 
  -9   2   9       53.99       57.37     37.46 o 
  -8   2   9       33.51       90.47     35.23 o 
  -7   2   9      187.63      299.26    107.86 o 
  -6   2   9      111.56       67.97     31.60 o 
  -5   2   9        3.80       21.25     24.66 o 
  -4   2   9       33.39       10.01     33.39 o 
  -3   2   9       14.68      -14.48     18.63 o 
  -2   2   9       55.60       44.55     27.11 o 
  -1   2   9      139.76       89.22     24.54 o 
   0   2   9       37.03       48.74     22.33 o 
   1   2   9       52.24       44.20     21.38 o 
   2   2   9        7.95        3.90     16.58 o 
   3   2   9       62.41       44.91     14.82 o 
   4   2   9      174.17      174.85     25.54 o 
   5   2   9      104.23      101.96     22.96 o 
   6   2   9        9.16       -6.12     15.27 o 
 -10   3   9        4.61       12.08     27.47 o 
  -9   3   9       14.19        7.23     26.64 o 
  -8   3   9        0.01       21.21     29.79 o 
  -7   3   9       13.80      -13.27     24.78 o 
  -6   3   9       57.56      -13.52     24.28 o 
  -5   3   9        3.25       29.49     25.13 o 
  -4   3   9       58.86       -3.07     30.38 o 
  -3   3   9      127.19      111.45     35.53 o 
  -2   3   9       17.17       17.43     23.29 o 
  -1   3   9      105.20      129.43     38.29 o 
   0   3   9       27.67       21.00     19.77 o 
   1   3   9       68.68       96.63     27.44 o 
   2   3   9       77.83       91.96     22.31 o 
   3   3   9       12.50        6.19     13.64 o 
   4   3   9       14.54        1.36     14.83 o 
   5   3   9       66.98       51.54     19.72 o 
   6   3   9       92.62      114.47     25.71 o 
 -10   4   9        0.02        9.80     26.76 o 
  -9   4   9        6.93       26.34     29.26 o 
  -8   4   9        0.58       17.95     27.88 o 
  -7   4   9        2.12       -0.84     23.34 o 
  -6   4   9      216.53      213.55     45.43 o 
  -5   4   9       86.20      115.37     35.37 o 
  -4   4   9       19.53       15.54     23.56 o 
  -3   4   9      117.97       99.54     46.32 o 
  -2   4   9      141.97      136.79     28.85 o 
  -1   4   9      191.35      129.34     38.21 o 
   0   4   9       37.04       49.97     23.65 o 
   1   4   9        0.66       11.47     19.32 o 
   2   4   9        2.27        5.13     15.49 o 
   3   4   9        7.86      -12.33     12.33 o 
   4   4   9       20.79        8.82     15.57 o 
   5   4   9        1.40        3.19     17.60 o 
   6   4   9       17.86       37.20     24.64 o 
 -10   5   9        0.09       15.61     29.86 o 
  -9   5   9        2.84       14.01     27.67 o 
  -8   5   9        6.39       42.33     33.06 o 
  -7   5   9       15.01      -10.97     30.86 o 
  -6   5   9      151.11      149.51     86.38 o 
  -5   5   9       51.94       -0.31     23.94 o 
  -4   5   9       82.54       74.50     39.28 o 
  -3   5   9        0.01       21.00     25.09 o 
  -2   5   9        4.72        8.47     18.78 o 
  -1   5   9       14.45       -4.93     16.93 o 
   0   5   9       14.71        4.06     18.95 o 
   1   5   9       70.19       65.90     23.95 o 
   2   5   9       17.36       32.99     19.06 o 
   3   5   9       13.83        7.55     17.05 o 
   4   5   9        8.30      -11.03     20.39 o 
   5   5   9        5.22       37.57     23.52 o 
  -9   6   9        0.27        2.55     29.67 o 
  -8   6   9       61.57       81.58     37.63 o 
  -7   6   9       38.17       31.73     33.57 o 
  -6   6   9      109.57       57.52     33.02 o 
  -5   6   9        8.25       23.60     38.75 o 
  -4   6   9       13.89        5.62     37.76 o 
  -3   6   9        8.68       12.38     19.41 o 
  -2   6   9       21.73        9.82     22.71 o 
  -1   6   9       52.70       65.38     24.42 o 
   0   6   9      145.96      174.76     87.85 o 
   1   6   9        4.90      -16.61     17.97 o 
   2   6   9        4.78        4.50     20.07 o 
   3   6   9      229.93      385.57     48.43 o 
   4   6   9       16.59       26.47     26.92 o 
   5   6   9       23.89       13.92     23.58 o 
  -8   7   9        9.03       32.56     32.45 o 
  -7   7   9       16.40       23.03     31.31 o 
  -6   7   9        5.45       26.81     29.03 o 
  -5   7   9       55.92       67.72     32.25 o 
  -4   7   9       36.82       48.20     44.20 o 
  -3   7   9       56.54       22.42     33.41 o 
  -2   7   9        4.03       20.71     27.83 o 
  -1   7   9       24.90      -42.95     60.45 o 
   0   7   9       36.59       58.57     31.59 o 
   1   7   9       15.00       11.42     20.00 o 
   2   7   9       61.75       83.09     28.30 o 
   3   7   9       47.33       14.95     41.14 o 
   4   7   9        6.14       30.41     24.49 o 
  -8   8   9       23.21       53.02     57.65 o 
  -7   8   9       93.68       35.48     53.02 o 
  -6   8   9       25.33      -34.05     43.10 o 
  -5   8   9        2.33       -2.85     30.79 o 
  -4   8   9        8.65      -15.19     24.01 o 
  -3   8   9       26.32       34.10     32.45 o 
  -2   8   9        6.04       -6.02     27.31 o 
  -1   8   9       28.25       30.40     32.97 o 
   0   8   9       14.78        9.83     21.88 o 
   1   8   9       12.07        1.54     21.32 o 
   2   8   9        0.04      -14.25     20.05 o 
   3   8   9       18.17        3.68     25.11 o 
  -6   9   9       20.89        6.53     53.88 o 
  -5   9   9        4.00      -21.46     52.40 o 
  -4   9   9       10.34       23.55     37.67 o 
  -3   9   9        2.43       32.33     29.41 o 
  -2   9   9        2.32        1.49     31.87 o 
  -1   9   9        4.31        3.63     29.13 o 
   0   9   9       20.39      -21.80     21.80 o 
   1   9   9       24.56       36.05     25.69 o 
   2   9   9        0.11      -14.61     22.61 o 
  -5  10   9        0.40       20.83     41.37 o 
  -4  10   9        0.06       -5.61     60.33 o 
  -3  10   9       11.44      -19.39     38.37 o 
  -2  10   9       12.75      -22.35     46.35 o 
  -1  10   9        0.03        1.79     40.62 o 
   0  10   9        6.36       -3.60     32.43 o 
  -9   0  10      144.44      112.40     57.42 o 
  -8   0  10       13.50      -23.07     38.30 o 
  -7   0  10       59.65       37.65     47.64 o 
  -6   0  10       11.87       53.92     44.68 o 
  -5   0  10        0.47      -16.56     32.23 o 
  -4   0  10       71.10       79.85     44.70 o 
  -3   0  10       92.67       35.38     35.08 o 
  -2   0  10        8.05       14.33     29.35 o 
  -1   0  10       68.22       47.77     40.46 o 
   0   0  10       22.56      114.55     48.22 o 
   1   0  10        2.68      -12.14     31.58 o 
   2   0  10       36.65       64.83     32.70 o 
   3   0  10      216.02      287.51     40.31 o 
   4   0  10       76.94       72.54     27.19 o 
  -9   1  10        1.74      -28.42     28.42 o 
  -8   1  10       58.44       21.97     30.92 o 
  -7   1  10        0.09        7.03     27.99 o 
  -6   1  10       14.06       44.94     30.18 o 
  -5   1  10       80.71       59.26     71.69 o 
  -4   1  10        2.27       -1.06     22.51 o 
  -3   1  10        2.10        4.94     24.02 o 
  -2   1  10       22.43        3.99     24.21 o 
  -1   1  10       11.05        0.30     21.26 o 
   0   1  10       58.33       53.31     28.54 o 
   1   1  10        1.19      -11.26     23.56 o 
   2   1  10       26.64       65.15     23.02 o 
   3   1  10        0.43       16.21     17.06 o 
   4   1  10       38.49       41.57     16.24 o 
  -9   2  10        0.05       35.56     38.08 o 
  -8   2  10       19.63       23.80     40.37 o 
  -7   2  10        0.95        2.72     30.40 o 
  -6   2  10       19.68       10.86     28.31 o 
  -5   2  10        0.04        1.51     26.10 o 
  -4   2  10       26.40        3.86     26.08 o 
  -3   2  10        2.18       43.94     30.10 o 
  -2   2  10       51.03        6.75     41.17 o 
  -1   2  10        3.59        0.07     22.17 o 
   0   2  10        6.02       22.44     25.62 o 
   1   2  10        7.25        5.79     19.81 o 
   2   2  10        3.24        9.02     17.09 o 
   3   2  10        4.91        6.22     14.73 o 
   4   2  10       46.26       55.81     19.09 o 
  -9   3  10        1.79       -4.67     24.51 o 
  -8   3  10        2.02       -6.03     27.66 o 
  -7   3  10        3.01      -24.51     41.10 o 
  -6   3  10       65.02       38.70     32.89 o 
  -5   3  10        0.01      -22.60     24.42 o 
  -4   3  10        3.74      -18.25     23.81 o 
  -3   3  10        0.05      -24.35     26.01 o 
  -2   3  10      122.23       72.85     32.52 o 
  -1   3  10      158.72      113.02     68.01 o 
   0   3  10      130.78      106.01     30.90 o 
   1   3  10       15.38       19.72     22.30 o 
   2   3  10        4.42       12.40     18.09 o 
   3   3  10        3.27      -12.90     12.90 o 
   4   3  10       23.60        8.25     15.25 o 
  -8   4  10        3.53       -7.21     58.34 o 
  -7   4  10        0.45        1.96     30.42 o 
  -6   4  10       14.07        6.13     27.77 o 
  -5   4  10       64.21       82.73     54.25 o 
  -4   4  10       37.21       54.75     36.36 o 
  -3   4  10       22.38       80.04     36.48 o 
  -2   4  10       10.72       30.83     27.24 o 
  -1   4  10       79.47      109.04     35.21 o 
   0   4  10       40.96       30.89     25.01 o 
   1   4  10       19.85       36.17     23.63 o 
   2   4  10       29.29       29.01     16.26 o 
   3   4  10       60.51       39.81     21.45 o 
  -8   5  10       66.26      156.92     44.94 o 
  -7   5  10       84.96      105.72     46.68 o 
  -6   5  10        0.50      -25.74     25.74 o 
  -5   5  10       31.53       14.61     30.15 o 
  -4   5  10        3.68       41.35     30.68 o 
  -3   5  10       16.66      -21.80     22.00 o 
  -2   5  10        0.03       51.94     33.36 o 
  -1   5  10      212.19      223.14     38.01 o 
   0   5  10        2.35       -6.38     20.92 o 
   1   5  10       31.26       49.43     21.45 o 
   2   5  10        0.31       11.59     19.10 o 
   3   5  10       17.82       -8.09     19.66 o 
  -7   6  10        1.01       29.17     33.63 o 
  -6   6  10       36.21       28.16     32.89 o 
  -5   6  10        0.04       -5.70     27.67 o 
  -4   6  10       12.77       24.16     28.67 o 
  -3   6  10        0.07       14.92     25.41 o 
  -2   6  10        0.05       30.52     47.93 o 
  -1   6  10        0.31      -71.75     81.94 o 
   0   6  10        5.27        2.80     28.84 o 
   1   6  10        2.55        0.43     21.18 o 
   2   6  10        7.75       24.88     23.15 o 
  -6   7  10       21.34       24.86     51.62 o 
  -5   7  10        7.77      -34.40     41.15 o 
  -4   7  10        2.44      -36.52     36.52 o 
  -3   7  10        0.52       26.39     50.69 o 
  -2   7  10        8.00        5.08     29.92 o 
  -1   7  10        7.95       46.15     31.53 o 
   0   7  10        9.85      -10.20     27.89 o 
   1   7  10        3.68       -3.92     21.69 o 
  -4   8  10       10.21      -35.33     35.33 o 
  -3   8  10        0.20      -10.24     44.18 o 
  -2   8  10       10.16       26.92     53.29 o 
  -1   8  10       35.01        6.66     52.84 o 
  -6   1  11       46.51        5.45     30.78 o 
  -5   1  11       24.05       43.28     31.55 o 
  -4   1  11        9.11       63.86     33.25 o 
  -3   1  11        9.87        1.62     27.15 o 
  -2   1  11       14.17       29.33     43.69 o 
  -1   1  11        8.04       17.79     26.26 o 
   0   1  11       67.84       34.23     29.17 o 
   1   1  11        0.67      -26.22     34.92 o 
  -6   2  11       10.20        6.13     30.17 o 
  -5   2  11        1.53        4.04     28.90 o 
  -4   2  11       26.97       42.40     30.46 o 
  -3   2  11       52.16       35.41     29.70 o 
  -2   2  11       11.13       14.49     25.99 o 
  -1   2  11        1.75        5.05     26.58 o 
   0   2  11      116.96       40.00     36.70 o 
   1   2  11       29.72       43.91     46.58 o 
  -5   3  11        2.13       27.00     31.41 o 
  -4   3  11        0.81      -15.75     25.96 o 
  -3   3  11       12.19      -11.16     41.37 o 
  -2   3  11       63.98       59.83     33.73 o 
  -1   3  11        1.25      -33.26     41.86 o 
   0   3  11        0.67       22.29     28.70 o 
  -4   4  11        0.01       -2.00     46.03 o 
  -3   4  11        6.40      -18.94     31.10 o 
  -2   4  11       13.44       12.53     29.49 o 
  -1   4  11        9.00      -34.47     35.10 o 
                                                 
